# Supplementary material for: CancerSiamese: one-shot learning for predicting primary and metastatic tumor types unseen during model training
Source: BMC Bioinformatics. 2021 May 12;22:244. doi: 10.1186/s12859-021-04157-w (PMC8117642; doi:10.1186/s12859-021-04157-w)
Supplement: Supplementary file 2 — Additional file 2. This file contains gene significant scores for each gene in primary and metastatic tumors based on CancerSiamese interpretation. [file 12859_2021_4157_MOESM2_ESM.xlsx]

## Sheet: Primary cancer
Gene name	GBSM significant score
FTL	0.623929
RPS21	0.538317
MARCKSL1	0.536642
TMSB4X	0.527172
TAGLN2	0.511488
RPL29	0.498885
RPS3A	0.496621
RPLP2	0.481091
RPS12	0.476977
S100A11	0.466708
B2M	0.462492
HLA-DRB1	0.440475
CD74	0.43739
ZFP36L2	0.435545
TMSB10	0.431334
RPL35	0.425235
PTMA	0.418571
RPL12	0.4165
ALDOA	0.412739
PABPC1	0.41078
GAPDH	0.407824
ENO1	0.403321
PCNA	0.399738
RPS18	0.399152
SLC44A2	0.398753
RPL13	0.398136
S100A6	0.397112
IGFBP7	0.396896
MMP14	0.394422
RPLP1	0.391588
PRDX2	0.391276
PDIA4	0.391051
SLC25A6	0.38905
PTMS	0.386712
UBB	0.385448
MYH9	0.382259
PPDPF	0.381061
KRT19	0.380968
RPL8	0.380459
CTSD	0.379515
RPS15	0.37882
RPL18	0.373758
GSTP1	0.373549
PRDX5	0.373186
CD151	0.37167
NDUFB7	0.369695
JUN	0.368178
LAPTM5	0.364891
RPSA	0.363653
PGD	0.362337
RPS6	0.361708
RTL8C	0.354505
UBE2C	0.354379
KRT18	0.353212
HLA-DRA	0.352261
VIM	0.351848
RPS3	0.351473
PKM	0.351226
RPS26	0.350551
RPS10	0.348934
CD63	0.34885
HSPB1	0.348833
LDHB	0.348788
TSPO	0.348547
SPINT2	0.347837
PRNP	0.347324
S100A10	0.346696
CYC1	0.345423
LGALS3BP	0.344832
TPI1	0.343603
HLA-E	0.342357
LDHA	0.342127
ARL6IP5	0.341597
HLA-B	0.34132
ANXA5	0.338926
CLSTN1	0.338406
KRT8	0.336355
P4HB	0.334492
RPS5	0.333531
C1QC	0.332551
GRN	0.331769
BGN	0.330636
IFI6	0.327986
CDK2AP2	0.326863
IGFBP4	0.325594
TUBB4B	0.323385
ATP5ME	0.323302
SPARC	0.323077
SYNGR2	0.322311
IFITM1	0.320767
CTSB	0.319512
LGALS3	0.318535
A2M	0.316619
LGALS1	0.316446
COL1A2	0.315968
IFITM3	0.314051
RPS2	0.313242
YWHAZ	0.312184
CLDN4	0.311771
C1QB	0.308252
HMGA1	0.307555
JUND	0.306456
PLXNB2	0.305699
FTH1	0.305675
DBI	0.304909
MAL2	0.304824
RPL36	0.304262
AHNAK	0.303955
UQCRH	0.303927
CD81	0.303298
HLA-A	0.302879
SH3BGRL3	0.302068
DHCR24	0.299792
RPS19	0.299654
CIB1	0.299364
C1QA	0.298203
ECHS1	0.296541
RHOC	0.295977
RPS16	0.295857
CCND1	0.29502
FCER1G	0.294888
HLA-C	0.294069
VAMP8	0.292323
MZT2B	0.291902
ITM2B	0.290903
PBXIP1	0.289519
IGFBP5	0.289221
CDKN1A	0.289151
TPM4	0.288964
PDLIM1	0.288088
GSN	0.287484
CRABP2	0.287241
CALU	0.286343
FLNA	0.285092
PLTP	0.284979
MDK	0.283586
HTRA1	0.283479
NDRG1	0.283278
MT2A	0.282497
ARPC1B	0.282438
LPCAT1	0.281325
CAPG	0.280279
HIST1H1C	0.280274
ATP1A1	0.280231
SHC1	0.278064
GLUL	0.275657
CTSA	0.275523
CTSL	0.275174
H1F0	0.274023
UCP2	0.273357
PLP2	0.271182
IRAK1	0.26964
RARRES3	0.269582
CSTB	0.269418
PYGB	0.268042
ZFP36L1	0.267977
EIF4EBP1	0.267627
H2AFZ	0.267209
LMNA	0.266328
CNN2	0.266265
CDH1	0.265935
RNF145	0.265614
BAG3	0.265413
LY6E	0.265343
COL4A2	0.265113
POLR2L	0.264989
TIMP1	0.264434
SDC4	0.264378
JUP	0.264332
TACSTD2	0.263853
APLP2	0.263565
TMEM123	0.263425
IGFBP3	0.26264
DPP7	0.262553
PLD3	0.262515
RRBP1	0.262262
SH3BGRL	0.26225
BTG2	0.261737
UQCRQ	0.260694
HMGB2	0.26058
NPC2	0.260563
ORMDL3	0.260057
NINJ1	0.259904
ALYREF	0.259713
ZYX	0.259057
UBE2L6	0.258788
DSTN	0.258182
RARRES2	0.257988
WARS	0.256719
VAT1	0.255392
AGPAT2	0.255388
GPX1	0.254188
COL3A1	0.252758
TSC22D1	0.252347
CKB	0.252181
PHLDA3	0.251149
COL6A1	0.250877
CXCR4	0.25068
SLC9A3R1	0.250273
CAVIN1	0.249963
KIAA1522	0.249898
C6orf48	0.248588
RPL39	0.248511
TMBIM1	0.248315
CD59	0.247617
SDC3	0.24722
CTSZ	0.246745
ANXA2	0.245227
ETS2	0.245134
S100A13	0.244947
RASSF3	0.244879
EFEMP2	0.243618
RRAS	0.243404
ANXA11	0.242729
HIST1H2AC	0.242668
CAPN1	0.242383
IL13RA1	0.242249
EZR	0.241992
ATP1B3	0.241536
PRDX1	0.24129
RAB25	0.241233
SPP1	0.241221
TMEM9	0.240267
SSH3	0.23982
MT1E	0.239422
ROMO1	0.239331
SLC40A1	0.239085
PYCR1	0.238293
TMEM256	0.238033
IDH2	0.237867
ANXA1	0.237651
COX6C	0.237546
CSRP1	0.237494
CST3	0.237262
SPARCL1	0.236764
DHRS3	0.23668
HIF1A	0.236539
ST14	0.236084
APOE	0.236077
C19orf48	0.235699
CNN3	0.235593
CLTB	0.23538
COL6A2	0.235096
TAGLN	0.234862
S100A9	0.234366
MPC2	0.234079
ATP6V0C	0.233739
GNS	0.233618
HMOX1	0.233447
COX5B	0.232906
RCC2	0.232191
TKT	0.232144
RHOB	0.232135
NUDT14	0.231907
CITED2	0.231125
ENG	0.230276
CDK4	0.229784
H1FX	0.229663
BHLHE40	0.229452
C9orf16	0.228767
ANP32E	0.228141
DUSP1	0.227907
TNFRSF21	0.227878
C3	0.227519
SDF2L1	0.227495
FEN1	0.227461
RNASE1	0.227109
COL1A1	0.22628
SAT1	0.22588
VWA1	0.225239
STAT1	0.225229
SERPING1	0.225175
S100A14	0.22509
BEX4	0.224497
TRIP6	0.224248
STAT6	0.223588
GLUD1	0.223402
SSR4	0.223342
RPL21	0.22312
SELENOW	0.223065
PLXNB1	0.222828
EPHX1	0.222562
TAP1	0.222319
RPL18A	0.222193
OGT	0.222001
SLC50A1	0.22193
STOM	0.221888
KRT17	0.221425
MAGED2	0.221312
TSPAN3	0.221035
SERPINH1	0.220826
CYBA	0.22081
TSC22D3	0.22056
SRGN	0.220457
ASS1	0.220188
CERS2	0.219965
TM7SF2	0.219527
RCN1	0.219414
LAPTM4B	0.21939
HLA-DRB5	0.219287
BCAM	0.218819
RGS10	0.21846
CD82	0.218024
GADD45A	0.217968
SLC3A2	0.217912
CTSH	0.21784
MYADM	0.21748
PGK1	0.217405
OCIAD2	0.216828
RGCC	0.216609
SSBP3	0.216537
CDK1	0.21625
ISG15	0.216204
ID1	0.21601
CD14	0.215942
DUSP6	0.215808
FN1	0.215767
DNPH1	0.215601
GSTO1	0.215468
S100A4	0.215427
MSN	0.215383
SEC61G	0.215306
SFN	0.214915
LUM	0.214604
H2AFX	0.214528
IER3	0.214335
PEBP1	0.213919
ADAM15	0.213812
SERPINB6	0.213722
LITAF	0.213404
PAM	0.213374
UGDH	0.213344
PLOD1	0.213213
EPAS1	0.21291
IFITM2	0.21262
CXCL16	0.212497
PKN1	0.212457
SERPINF1	0.21163
TMEM205	0.210937
MT1X	0.2106
S100A8	0.210235
GAA	0.210108
MRPS12	0.210068
MYL12A	0.209791
DDIT4	0.209658
ITPRID2	0.209481
ALDH1A1	0.209406
BST2	0.209305
NES	0.208815
POSTN	0.208803
EXOSC4	0.208249
JUNB	0.206108
EFHD2	0.206087
CREG1	0.205884
B4GAT1	0.205553
NSMF	0.205349
HSPB8	0.205331
ITM2C	0.205019
TIMP2	0.204985
ZBTB7B	0.204821
CAMK2N1	0.204753
ATP1B1	0.204712
CXCL14	0.204664
HIST1H2BK	0.204611
THY1	0.204536
EGFL7	0.204006
SLPI	0.20396
TSTA3	0.203894
MFSD3	0.203708
CLDN1	0.203331
TMEM106C	0.203122
PLEC	0.203115
PMP22	0.202686
APP	0.202377
TMEM8A	0.201839
WFDC2	0.201485
KRT5	0.201156
ALDH7A1	0.201054
MRPL14	0.200989
CKS2	0.200904
LRP5	0.200759
SNN	0.200732
TM4SF1	0.200686
TK1	0.200546
KCTD12	0.200534
SDCBP	0.199595
JCHAIN	0.199225
EPS8L2	0.19921
P4HA1	0.199195
ABRACL	0.199037
MYC	0.199035
B4GALT5	0.198372
EPCAM	0.19817
UBALD2	0.197889
FXYD5	0.197475
CPE	0.197272
HSD17B11	0.197272
CIRBP	0.197263
CAPN2	0.196931
CD9	0.196742
PGRMC1	0.196688
TNFAIP2	0.196541
PEMT	0.196194
WDR34	0.19611
PLIN2	0.195594
RABAC1	0.195199
CTSK	0.194997
SEZ6L2	0.194972
TFF3	0.194797
ZFP36	0.194716
LHFPL6	0.194537
AP1M2	0.194479
ITGB1	0.194288
MVP	0.193963
PPP1R14B	0.193522
PFKP	0.193304
CDKN2D	0.192809
NPDC1	0.192782
TCF3	0.192655
TXN	0.192296
ACTA2	0.192112
AGRN	0.192039
CTGF	0.191515
EFNA1	0.19146
TM7SF3	0.19136
SPR	0.191246
NR2F6	0.191151
SMS	0.190639
CYBRD1	0.190598
KLF6	0.190463
TSPAN33	0.190395
AGR2	0.190357
ISLR	0.190203
GJB2	0.190198
FOS	0.189885
PAFAH1B3	0.189782
CD320	0.189685
SERPINE1	0.189662
DES	0.18962
TSPAN13	0.189598
FAM114A1	0.189412
RHPN1	0.188932
NT5DC2	0.188527
CLU	0.188345
SDC2	0.188328
HTATIP2	0.188108
VOPP1	0.187884
HLA-DQB1	0.187866
AHCY	0.18722
MYL9	0.187186
CD276	0.186826
SPINT1	0.186802
CD47	0.186766
CD2	0.186591
PPIF	0.186439
SULF2	0.186029
PALLD	0.185925
ID4	0.185661
MYBL2	0.18566
SCD	0.185637
COL4A1	0.1856
TP53	0.18544
FURIN	0.184948
GPD1L	0.184751
PRXL2B	0.184644
PPP3CA	0.184583
COL18A1	0.184562
ATN1	0.183367
CCNA2	0.183233
COTL1	0.18306
LRP1	0.182891
MID1IP1	0.182824
ABR	0.182488
MCM7	0.182044
CTSF	0.181889
METTL7A	0.181681
BCAN	0.181459
PTTG1	0.181431
MRPL41	0.181272
IMPDH1	0.181206
CRYAB	0.181183
APOL2	0.180916
KPNA2	0.180844
NID1	0.180777
C12orf57	0.180709
ADGRG1	0.180481
SPOCK1	0.180346
CTSS	0.180227
SERINC2	0.18016
APOL1	0.180101
IFI44	0.18008
SERPINA1	0.179901
PLA2G16	0.179838
LACTB2	0.179746
NBL1	0.179284
TMC6	0.179206
HSPA1B	0.179148
LCN2	0.1791
DMTN	0.17897
ACTN4	0.178778
DEFB1	0.178584
TYROBP	0.178356
PRDX4	0.178247
JPT1	0.178163
TUBA1A	0.178161
TMEM141	0.177683
STMN3	0.17766
SMPD1	0.177626
VAMP5	0.17744
CXXC5	0.177291
NFKBIA	0.17727
UCHL1	0.177229
ADI1	0.176901
LCP1	0.176798
PLOD3	0.176725
GOT1	0.176472
GOLM1	0.176119
VAMP2	0.176079
TWSG1	0.175973
SCPEP1	0.175774
SLC20A1	0.175736
HMGN3	0.175556
DHRS7	0.175313
SPTBN1	0.17481
QDPR	0.174806
IFI27	0.174639
PPP1R18	0.174591
PTGES	0.174578
WFS1	0.173956
CYSTM1	0.173811
CD46	0.173723
RBM38	0.173662
PRKCD	0.173419
S100P	0.173344
MARVELD1	0.173242
AEBP1	0.173188
ESRP1	0.17293
EGR1	0.172861
PNPLA2	0.172851
PTPRF	0.172803
NET1	0.172783
UGCG	0.172615
PODXL2	0.172582
CRYZ	0.172538
C1R	0.172373
ETHE1	0.172355
CLDN3	0.172222
ELMO3	0.17161
DSP	0.171452
GABARAPL1	0.17143
FAM20C	0.171388
GZMA	0.171387
BLVRA	0.171306
TRIM47	0.171165
SREBF1	0.170835
ERGIC1	0.170597
UNC93B1	0.170557
LPAR2	0.170449
SDC1	0.170447
TOB1	0.170414
MCAM	0.170303
TGFBR2	0.170227
PDZK1IP1	0.170146
PFN2	0.170114
SOCS3	0.170018
ANKH	0.169965
FKBP9	0.169958
PCOLCE	0.169845
AQP1	0.169735
GJA1	0.169731
GPX2	0.169628
IL6ST	0.169209
ARHGDIB	0.169085
KRTCAP3	0.169062
SPATS2L	0.168883
ID2	0.168872
SELENBP1	0.168703
RPS28	0.16868
UBE2T	0.1686
CA2	0.168543
PFKFB3	0.168456
TTYH3	0.168296
TUBB6	0.16828
NME3	0.168246
ODC1	0.168093
EMP1	0.168077
MFGE8	0.168072
SHMT2	0.168031
REPIN1	0.167873
LIMA1	0.167789
MT1G	0.167732
C19orf33	0.16752
ABHD11	0.167486
RAB32	0.167428
MIEN1	0.167294
MTHFD2	0.167128
PNKD	0.166897
IGFBP2	0.166743
MUC1	0.166647
PPP1R15A	0.16625
ALDH1B1	0.166249
PCDH1	0.166235
CXCL10	0.166088
CAV1	0.16586
APOC1	0.165798
NDRG2	0.165436
FHL3	0.1653
PLPP5	0.165212
SOX4	0.165062
CANT1	0.165014
TES	0.164733
PLS3	0.164718
SBNO2	0.164622
RAB31	0.164588
S100A1	0.16455
GIPC1	0.164431
SRM	0.164376
CKS1B	0.164234
ESAM	0.16415
DNAJB9	0.163858
CEBPD	0.16368
OAT	0.163449
PSMB10	0.163221
CCDC85B	0.16315
CPD	0.162962
GSDMD	0.162901
NIPSNAP1	0.162556
ZNF385A	0.162361
OSMR	0.162315
SMPDL3A	0.162024
NTRK2	0.16197
RGS2	0.161957
GNAI1	0.161923
LYZ	0.161699
F2RL1	0.161493
TSKU	0.16148
FSCN1	0.161405
HES1	0.161074
APRT	0.161054
ZDHHC9	0.159753
GPR153	0.159713
TFRC	0.159559
PKP3	0.159432
MCM5	0.159117
PSMB8	0.158832
SOD2	0.158557
TNFRSF1B	0.158208
IVD	0.158066
KIF1A	0.158027
SFRP2	0.15802
IRF7	0.157792
TRIB1	0.157721
FKBP10	0.157629
THBS1	0.157612
MGP	0.157555
TMC4	0.157484
CHMP4C	0.157363
PTGFRN	0.157262
AGT	0.157194
PTP4A3	0.157127
TCN2	0.156574
AZGP1	0.156391
FABP5	0.156292
SRI	0.156238
LAD1	0.156206
WSB1	0.156131
LDOC1	0.155781
RPS4Y1	0.155756
CCL19	0.155638
SLC45A3	0.155606
TYMP	0.155594
NECTIN2	0.155554
C12orf75	0.155506
SLC39A6	0.155477
SLC6A8	0.155391
STAP2	0.155295
TMX4	0.155275
C1orf198	0.154807
FBLN1	0.154615
SLC52A2	0.154579
PLXNA1	0.15447
SAA1	0.15446
CAVIN3	0.154411
LGMN	0.154273
PROS1	0.153881
DPYSL3	0.153866
IGFBP6	0.153701
MCM2	0.15358
MPZL2	0.153519
CES2	0.153453
CD44	0.15324
LAGE3	0.153224
KRT7	0.15312
FLNB	0.153107
SH3PXD2B	0.152968
ECE1	0.152766
KLF13	0.152717
ITGB4	0.152574
PTGDS	0.152463
LPXN	0.152429
DBN1	0.152294
LBR	0.152291
ARRDC3	0.152145
SLC12A2	0.152092
MYL6B	0.151941
FAM107B	0.151887
CYR61	0.151595
DEGS1	0.151527
KAT2A	0.151464
IDH1	0.151141
SPRY1	0.150788
GAS6	0.15078
EVL	0.150752
PI3	0.150661
FBXO32	0.150648
PSAT1	0.150577
TCF19	0.150382
BASP1	0.149921
HMG20B	0.149804
CLIC4	0.14974
ZNF358	0.149584
CMTM6	0.149501
PKIG	0.149415
JPT2	0.149373
SDSL	0.149315
TRIB2	0.149203
DEPTOR	0.149063
SLC2A4RG	0.148904
MET	0.148711
SLC2A1	0.14863
PVR	0.148496
PNMA1	0.14835
PLEKHH2	0.148274
NME4	0.148233
BIK	0.148095
ENDOD1	0.148075
FXYD3	0.148011
NNMT	0.147733
GNE	0.147704
ITGA5	0.14746
RPL39L	0.147349
DPM3	0.147218
TMEM176B	0.147208
RAB34	0.147198
H3F3A	0.146912
B4GALT1	0.146767
VMP1	0.146749
PIM3	0.146718
LRIG1	0.14661
BNIP3	0.146589
BATF	0.146535
RAMP1	0.146483
EPHB4	0.146452
SORT1	0.146368
DHRS2	0.146294
SMCO4	0.146139
PCED1A	0.14595
IFNGR1	0.145796
TNC	0.145622
DEPP1	0.145571
SPSB1	0.145483
2020-09-10	0.145443
SAT2	0.145317
QSOX1	0.145307
SLC41A1	0.145141
PDZK1	0.145116
LIMK2	0.145114
GPNMB	0.144888
TP53INP2	0.14484
ESM1	0.144791
ZNF217	0.144711
IGSF8	0.144631
NAPRT	0.144539
YDJC	0.144437
ECI1	0.144423
P3H4	0.144386
CBR1	0.144365
PRSS8	0.144347
TRAF4	0.144346
RGS5	0.144322
DDC	0.144273
FMNL2	0.144119
NUP210	0.143995
GIMAP4	0.143761
MYOF	0.143751
CADM4	0.143654
PTGR1	0.143629
PRAME	0.143568
S100A2	0.143519
ELF3	0.143426
MAOB	0.143395
UAP1	0.143392
CRIP2	0.143328
SYK	0.14332
ERBB2	0.143283
NFIL3	0.143194
PLSCR1	0.14306
APLNR	0.143027
BHMT	0.142961
FCGR3A	0.142959
GMDS	0.142874
PLPP1	0.142726
AFMID	0.142676
NDUFA4L2	0.142591
RDH11	0.142538
HILPDA	0.142482
LENG8	0.142096
ITGB5	0.142069
RNF128	0.142032
KRT6A	0.142008
CD163	0.141952
SERPINE2	0.141945
MFSD6	0.141887
PPIC	0.141776
SLC34A2	0.141725
STMN1	0.141591
HCFC1R1	0.141574
FADS2	0.141483
CKAP4	0.141469
MICALL1	0.141417
ITGAV	0.141414
RARG	0.141378
SELENON	0.14121
TBC1D1	0.14119
ID3	0.140859
SFTPA2	0.140689
FDFT1	0.140678
KIAA1324	0.140676
FABP4	0.140649
RTL8B	0.14042
DDR1	0.140285
CCDC167	0.140232
GALNT14	0.139993
SQLE	0.13987
COL5A1	0.139796
MSLN	0.13978
EMILIN1	0.139776
LBH	0.139514
TSTD1	0.139486
GOLGA8A	0.139475
ATP6V0E2	0.139464
TCIM	0.139433
CD34	0.139399
CA3	0.139396
KRT14	0.139393
CHD3	0.139354
TNFSF10	0.13933
NCF2	0.139249
CDCA7L	0.138958
UBTD1	0.138881
TUSC1	0.138841
PTN	0.138647
ETS1	0.138647
RPL22L1	0.138642
ARHGEF2	0.138564
PSCA	0.138444
IRF2BPL	0.138344
NR1D1	0.138052
KRT13	0.138043
TMEM51	0.138018
PMEL	0.137994
SNRPN	0.137919
CEACAM6	0.137886
RAB20	0.137816
CHST1	0.137771
S100A7	0.137694
NOXA1	0.137598
ANXA6	0.137557
CALD1	0.137524
NPY	0.137495
TPX2	0.137463
BEX2	0.13745
CLSTN3	0.13743
SLC7A8	0.137428
GOLIM4	0.137416
TUBA1C	0.137228
SCG2	0.137213
VAV1	0.137203
MAP4K4	0.13698
G6PD	0.136944
GATA3	0.13691
BCL3	0.136896
TMEM254	0.136884
RASD1	0.136834
PLPP3	0.1368
HPCAL1	0.136782
PNMA8A	0.136611
ARMT1	0.136519
TMEM54	0.136346
HSPA1A	0.136306
ZBTB42	0.136215
NUCB2	0.136193
ASF1B	0.135834
NOTCH3	0.135814
ACTN1	0.135802
ASTN2	0.13575
SEPHS2	0.135746
KIAA1755	0.135598
FAM83A	0.135578
PDGFRB	0.135341
UQCC3	0.135254
SFRP1	0.135208
LRMP	0.135135
KLF2	0.135018
GATA2	0.134929
SNX10	0.134915
TMEM25	0.134903
CDC42EP1	0.134901
ACSS1	0.134871
PDPN	0.134864
PROM2	0.13484
MCCC2	0.134839
ISOC1	0.134583
RAMP3	0.134515
RBM47	0.134495
LRRC8A	0.134433
EEF1A2	0.134427
KLHDC8B	0.134397
PREX1	0.134389
GM2A	0.134259
GSR	0.134204
CDC25B	0.134168
IFT57	0.134097
CCL21	0.134054
KLF5	0.13395
FOXP4	0.133792
ATF5	0.133749
SCCPDH	0.133725
ACSL1	0.133706
CTHRC1	0.133624
TCEAL1	0.133619
CYP27A1	0.133529
NFKB2	0.133402
SLC16A1	0.133377
CHPF	0.133343
MYO1E	0.133256
MAPK13	0.133133
TGM2	0.133109
NPM3	0.133101
ACSF2	0.13295
ACP5	0.132913
CCNB1	0.13287
MAGEH1	0.132773
METTL7B	0.132772
EGLN3	0.132725
ECM1	0.132682
NAAA	0.132638
MXRA5	0.132624
HMGB3	0.132564
FAM3C	0.132397
DCXR	0.132361
SCG5	0.132353
VWF	0.13232
AKR7A3	0.132309
VCAN	0.132297
METTL26	0.132218
SCRIB	0.132098
CXADR	0.131947
CRYL1	0.13167
EFHD1	0.131644
TNS4	0.131638
PFKM	0.131622
IRX3	0.13156
TGFB1	0.131458
AGTRAP	0.131359
MFAP4	0.13123
NRGN	0.131222
ATP2B4	0.131092
MDFIC	0.131058
SLC29A1	0.130949
SRRM3	0.130941
STK39	0.130878
AMOTL2	0.130857
PERP	0.130714
MSI2	0.130629
GPX7	0.130539
C15orf48	0.130513
REEP6	0.130496
HLA-DPB1	0.130464
TMEM164	0.13042
LAMB1	0.130321
RDX	0.13024
LAMA5	0.130194
ARID5A	0.130106
CD2AP	0.130093
GALNT3	0.130068
MAGED1	0.130051
ASAH1	0.129934
DAPL1	0.129916
RIDA	0.129888
NIPAL2	0.129811
NDN	0.129747
LSR	0.129744
RIN2	0.129713
TMEM97	0.129663
AGR3	0.129618
SIRPA	0.129472
PYGL	0.12941
EPS8	0.129351
TMEM173	0.129299
HSPG2	0.129285
CXCL17	0.129235
PLEKHA2	0.129132
CENPX	0.12911
FCGRT	0.129072
TNKS1BP1	0.129054
C1S	0.12905
GALK1	0.129022
PIEZO1	0.128967
MUC13	0.128961
SMARCA2	0.128944
ALDH3A2	0.12894
NDFIP2	0.128933
CMTM7	0.12893
GNG12	0.128888
NIPSNAP2	0.128867
GPC3	0.128832
OLFM4	0.12882
ITPKB	0.128705
SLC25A37	0.128611
CXCL13	0.128583
PHLDA2	0.128517
EGFR	0.128422
STEAP2	0.128391
FMOD	0.128265
GPX3	0.128209
PLEK2	0.128156
PAWR	0.128072
PRAF2	0.127974
ITGA6	0.127928
SERPINB5	0.127921
KDELR3	0.127656
AMD1	0.127633
LAMB2	0.127494
FSTL1	0.127491
LIPA	0.127488
MPST	0.127481
HIST1H2BD	0.127404
ARGLU1	0.127377
ATP9A	0.127315
PHPT1	0.127289
LXN	0.127221
PTPRK	0.126978
PXDC1	0.12676
CDC42EP3	0.126715
HCAR1	0.126587
FOXA1	0.126562
RHOD	0.126454
TTYH1	0.126435
SEMA4B	0.126407
LY6D	0.126387
TMEM14A	0.126373
TYMS	0.126371
GLIPR2	0.126355
YPEL3	0.126329
TFF1	0.126328
GRB7	0.126323
BTG3	0.126318
FGA	0.126303
TRIP10	0.126203
PIK3IP1	0.126186
BEX1	0.126161
ERBB3	0.126026
STK26	0.12597
SOD3	0.125872
FAM84B	0.125829
ABO	0.125815
FAM129B	0.125725
PACSIN3	0.125644
FGL2	0.125615
AKAP1	0.125558
CDC42EP5	0.125538
PMEPA1	0.125453
ATAD2	0.125448
TRIB3	0.12543
GALNT7	0.1254
FGFBP1	0.125368
GIMAP7	0.125324
ANXA4	0.125283
PLEKHB1	0.125267
ARNT2	0.125202
DYNLT3	0.125148
CYB5A	0.125097
KRT10	0.124986
LGALS4	0.124889
PGM1	0.124886
CDCA8	0.124842
KIFC1	0.124787
ARL4C	0.12476
ABHD2	0.124733
ZEB1	0.124729
PAK1	0.124682
PDCD4	0.124658
RCOR2	0.124626
RHOV	0.124612
SLC7A5	0.12456
SCARB1	0.12446
CD48	0.124447
TRIM2	0.124442
CXCL9	0.124433
STAT5A	0.124396
TNFRSF10B	0.124126
TMEM125	0.124051
GADD45B	0.124008
ALDH1A3	0.123996
ELOVL5	0.123907
MMP2	0.123901
ALCAM	0.123871
HES6	0.123769
LPCAT4	0.123755
IRF5	0.123733
FAM49A	0.123684
RAP2B	0.123658
ABCA8	0.123638
NSUN7	0.123573
ARHGAP25	0.123422
TAX1BP3	0.123421
APBB1	0.123318
CDHR5	0.123272
MISP	0.123186
EHBP1L1	0.123105
SPRR1A	0.123103
ANKRD22	0.12306
SERPINB1	0.122975
EDNRB	0.122961
PXDN	0.122939
DHCR7	0.12293
MYO18A	0.122832
MCM4	0.12278
HELZ2	0.122702
PGBD5	0.122601
TSPAN1	0.122531
SLC29A2	0.122496
GAB2	0.122484
LRFN4	0.122407
SGCB	0.122398
ARSE	0.12234
MPC1	0.122227
CEBPB	0.122225
CRAT	0.122148
BAALC	0.12208
PTK7	0.12201
CHGB	0.12194
BHLHE41	0.121935
EMP3	0.121931
NQO1	0.1219
RCC1	0.121862
TLE2	0.121813
MFAP5	0.121782
LPAR6	0.12166
PPP1R1B	0.121657
TOP2A	0.121526
NUDT8	0.121514
SRPX	0.121367
SOX13	0.121356
CILP	0.121341
G0S2	0.121311
BLVRB	0.121137
FOSL2	0.121125
SLC1A5	0.120982
COL6A3	0.120943
MICAL1	0.12083
PCLAF	0.120757
CREB3L1	0.120626
NUSAP1	0.120511
PCBD1	0.120425
TMPRSS2	0.120397
ACTG2	0.120336
ALKBH7	0.120314
CENPW	0.120286
FAM83H	0.120279
PLK1	0.120214
YBX3	0.120114
POU2AF1	0.120089
SGSM2	0.120077
DCTPP1	0.12001
OPTN	0.119963
LGR4	0.119946
NKAIN1	0.119944
AHR	0.119818
LAMB3	0.119791
ADD3	0.119776
CCDC106	0.119593
NANS	0.119491
TOR4A	0.119473
PIGR	0.119332
PRR15	0.119259
OLFML3	0.11923
GSDMC	0.119168
SPOCK2	0.119162
IFI27L2	0.119142
SBK1	0.119128
GPX8	0.119115
MIF	0.119098
PIK3C2B	0.119075
MYO6	0.11904
CHGA	0.119003
CDC42EP4	0.118929
NRSN2	0.118919
ZDHHC12	0.118883
PARP10	0.118841
VAV3	0.118778
SH3D19	0.118776
SLAMF8	0.118697
CORO1A	0.118695
VASP	0.118665
SERPINB9	0.118632
DSG2	0.118611
TNS2	0.118601
INSIG1	0.11858
APLN	0.118579
BOK	0.118528
RTKN	0.118497
PGAP3	0.118461
ATP1B2	0.118362
TSPAN7	0.118312
GPRC5B	0.118297
SPRY2	0.118276
NEU1	0.118272
MMP15	0.11827
FZD1	0.118248
TPD52	0.118083
CLEC3B	0.118048
HMGCS1	0.118038
IFI16	0.118028
NECTIN4	0.117965
NFIA	0.117948
KRT6B	0.117936
FOXF2	0.117914
AKR1B1	0.11779
GSE1	0.117738
RFTN1	0.117667
SLC39A11	0.11757
EMB	0.117474
IGF2	0.117422
CACFD1	0.117379
SOX15	0.117306
CEP170B	0.117284
WNK4	0.117272
PLA2G2A	0.117258
CD52	0.117242
NAB2	0.117235
SORD	0.117181
PLEK	0.117123
THBS2	0.116981
ATP8B1	0.116966
KLHDC7A	0.116889
CLDN7	0.11686
IER5	0.11686
WLS	0.11686
TCEA3	0.116821
GPRC5C	0.116787
SNCAIP	0.11669
APLP1	0.116636
RECQL4	0.116618
TLE1	0.116586
BZW2	0.116584
PHETA2	0.116565
CD40	0.116512
TPM2	0.116492
MSX1	0.116436
TLDC2	0.116356
FNDC4	0.116289
ANGPTL4	0.116248
LY86	0.116208
TSPYL2	0.116167
UGT2B7	0.116117
TPM1	0.116099
CDH3	0.116068
TMEM63A	0.115961
PIK3CD	0.115905
FERMT3	0.1159
DAPK1	0.115837
PTP4A1	0.115746
GNPNAT1	0.115658
LMO4	0.115534
CHI3L1	0.115478
ITGB2	0.115353
PHLDA1	0.115269
TBC1D16	0.115246
NFKBIE	0.115216
TNFSF12	0.115149
CPPED1	0.115144
KIF11	0.115087
GPD1	0.115081
CEACAM5	0.115077
SLFN5	0.114916
PDLIM4	0.114911
FAM174B	0.114893
RGS14	0.114871
TCF7L1	0.114871
PCP4	0.114817
ARHGEF4	0.114798
SPDEF	0.114795
S100B	0.114772
AVPI1	0.114732
CYP2S1	0.114723
SPAG5	0.1147
RIPK4	0.114663
SELENOM	0.114613
MAL	0.114502
PLK2	0.114497
LPIN2	0.114496
CYP4F11	0.114475
AIF1L	0.114461
TXNDC17	0.114426
CRIM1	0.114394
EPS8L1	0.114389
MMP1	0.114355
DDIT3	0.114342
ABCC4	0.114341
GATM	0.114323
MSMO1	0.114202
RGS19	0.114124
MYO1D	0.113845
DEF6	0.113834
TMEM238	0.1138
LMNB2	0.113775
PSIP1	0.113754
CYBB	0.113685
TMEM47	0.113671
SCEL	0.113667
ELOVL2	0.113626
EYA2	0.113549
TMEM30B	0.11352
CCNG1	0.113393
HIPK2	0.113379
CRACR2B	0.11337
EFNB2	0.113367
CBLC	0.113356
CDC20	0.113351
IFIT3	0.113323
ABLIM2	0.113303
HS3ST2	0.113298
DPCD	0.113216
SLC44A4	0.113183
FAM210B	0.113051
IGF2BP2	0.113027
MGST2	0.112993
ABCA3	0.112979
GMPR	0.112977
CCNO	0.112718
SMIM14	0.112676
VSTM2L	0.112666
SLC39A5	0.112597
KLK8	0.112561
UBE2S	0.112494
TLCD1	0.112481
SLC9A3R2	0.112368
APOD	0.112244
RND3	0.112234
TNFRSF14	0.112229
RPS6KA1	0.112217
LAMC2	0.112198
ST6GAL1	0.112174
FAH	0.112036
AHDC1	0.112035
USP11	0.112029
DSG3	0.11202
PYCARD	0.11199
CACNG4	0.111927
PSTPIP2	0.111882
SLC25A23	0.111878
KLF9	0.111859
APOL4	0.111855
COL4A5	0.111843
EVPL	0.111751
RAI2	0.111702
ALDOC	0.111685
CSF1R	0.111605
FASN	0.111597
SYT11	0.111547
LRRN2	0.111538
MAN1A1	0.111323
DTX3	0.111216
OAF	0.111082
CHCHD10	0.111042
NME1	0.11103
GALNT17	0.111
ARMCX3	0.110934
ROBO1	0.110926
DDT	0.110909
GPR87	0.110847
DUSP5	0.110836
NRM	0.110814
STMN2	0.110807
FES	0.110805
PRKACB	0.110783
BACE2	0.110768
SCNN1A	0.110753
RAP1GAP	0.110665
F3	0.110592
CDR2L	0.110567
SLC43A3	0.110539
NECTIN1	0.110452
DDAH2	0.110438
CALML5	0.110424
ZNF467	0.110394
KIT	0.110393
ENO2	0.110353
DENND2D	0.11034
ALDH3B2	0.11021
AJUBA	0.110078
HMGCS2	0.110063
GSTM3	0.110029
PID1	0.109874
ACAA2	0.10983
CA12	0.109829
MEOX2	0.109826
QPCT	0.109757
ARHGEF19	0.109728
DHTKD1	0.109644
PTPRN2	0.109636
TEAD1	0.109624
EBP	0.109607
NXPH4	0.10953
SINHCAF	0.109529
CMBL	0.10952
ALDH1L2	0.109464
CTSC	0.109455
F10	0.109368
SHMT1	0.109298
COL15A1	0.109242
HCN2	0.109228
HLA-DQA1	0.109225
NADK2	0.109199
FRAT2	0.109146
IL22RA1	0.109134
MMP9	0.109114
VLDLR	0.109098
ZBTB18	0.109096
LYPD3	0.109086
C1RL	0.109032
KDELC2	0.109021
PRKX	0.109019
DPYSL2	0.108982
PLEKHO2	0.108969
SCARA3	0.108942
TNNC2	0.108886
SOX9	0.108815
SPINK1	0.108791
EHF	0.108777
GALNT6	0.108632
FOSB	0.10863
TGFBI	0.108511
ANO6	0.1085
ARHGAP45	0.108425
TSPYL5	0.108408
SLC39A14	0.108403
BMP7	0.108394
NEFH	0.108359
NR4A2	0.108324
NME2	0.108322
TMEM79	0.108268
DUSP23	0.108187
FBXO2	0.10816
KRT15	0.108109
NTHL1	0.108098
ABHD3	0.108076
NKG7	0.108054
SLC38A1	0.108037
STRADB	0.108023
LFNG	0.10797
HSD17B14	0.107939
PDIA5	0.107936
FAM83G	0.10789
NRXN2	0.107875
TRIM22	0.107867
FAM102A	0.107832
MFAP2	0.107829
IRF6	0.107812
ZNF703	0.107721
CDCA7	0.107688
IL1R2	0.107683
SNORC	0.107648
SELL	0.107618
ARL4D	0.107614
MYH10	0.107567
PDE7A	0.107555
LTBP4	0.107478
ADAM9	0.107451
FKBP5	0.107424
FZD7	0.107407
MAD2L1	0.107383
NMB	0.107359
TNNI2	0.107358
MGAT3	0.107352
PRR15L	0.107329
MYH11	0.107263
FOXRED2	0.107261
KDR	0.107253
CD93	0.10725
HABP2	0.107224
RHPN2	0.107158
C1QL1	0.107127
AURKB	0.107119
NECAB3	0.10711
MAP7	0.107068
EHD3	0.107037
2020-09-06	0.106998
SAMHD1	0.106993
CFI	0.106984
YAP1	0.106979
PRKAR1B	0.106967
SH3BP4	0.106955
C1orf116	0.106948
DNER	0.106918
IFI35	0.106915
NMU	0.106859
NUDT1	0.106856
THBD	0.106745
RAC2	0.106684
OSR2	0.106681
FCGR1A	0.106629
ARTN	0.106551
TJP2	0.106548
LSP1	0.106504
CLEC11A	0.106483
NEO1	0.106429
TP53I11	0.106429
DPP4	0.106361
CPXM1	0.106295
DYRK1B	0.106294
LRRN1	0.106218
HBA2	0.106206
CLEC14A	0.106202
PCSK9	0.106192
FAM84A	0.106146
AKR1B10	0.106105
LOXL1	0.106104
SLC39A4	0.106091
HSPH1	0.106069
FST	0.106002
ACKR3	0.105983
SMAD3	0.105965
MGLL	0.105965
CPQ	0.105913
SLC26A2	0.105885
TFR2	0.10588
CD300A	0.105817
CDKN2A	0.10578
LYPLA1	0.105779
ETV4	0.105719
PTPRJ	0.105664
RGL3	0.105617
FNDC1	0.105579
SGK1	0.105572
SOGA1	0.105539
PSPH	0.105534
MEST	0.105527
ISYNA1	0.105498
CKMT2	0.105492
PCDH18	0.105448
BMP8B	0.105437
EFNB1	0.105429
P4HA2	0.105405
ABCG2	0.10537
CLGN	0.105365
RAB38	0.105355
CDT1	0.105349
H2AFY2	0.105285
B3GNT3	0.105245
ATP1A3	0.105206
SNX7	0.105205
FAAH	0.105181
APOBEC3C	0.105119
SMO	0.105108
AGMAT	0.105066
SATB1	0.105034
CCNL2	0.104953
HID1	0.104896
JAK3	0.10489
ATP8B2	0.104873
INSR	0.104851
DDX58	0.104841
TCIRG1	0.104837
PON2	0.104835
HIST2H2BE	0.104816
HBEGF	0.104807
GADD45G	0.104792
CAT	0.104783
FZD4	0.104771
PBX1	0.104692
SLC25A43	0.104654
SLC5A1	0.104641
FBLIM1	0.104626
FAT1	0.104614
TRIM14	0.104612
CD55	0.104506
BTN3A1	0.104504
FOXQ1	0.104432
FOLR1	0.104429
H2AFJ	0.104406
FBP1	0.10437
MSRB3	0.10434
CD53	0.104335
ACSL4	0.104326
SPTSSA	0.104305
PLIN3	0.104275
HLA-DPA1	0.104218
GBP4	0.104211
PTPRD	0.1042
GJB5	0.104179
HOXB2	0.104168
ALDOB	0.104167
KIFC2	0.104064
CSPG4	0.104051
GLRB	0.104051
SIAH2	0.104002
NIPAL1	0.103965
RAB5IF	0.103902
MACROD1	0.103877
RNASE2	0.103847
MPEG1	0.103808
AKR1C3	0.103769
OLFM2	0.103692
SCGB2A1	0.103647
TACC1	0.103642
CDON	0.103641
EHD2	0.103605
FAM189A2	0.103604
KLHDC8A	0.103587
FGD1	0.103587
MAPRE2	0.103582
FCMR	0.103529
AR	0.103406
CHST2	0.103396
STXBP2	0.103374
FAT2	0.103332
IL2RG	0.103304
SPTBN2	0.103296
LGI4	0.103291
RAPGEFL1	0.103259
OPLAH	0.103206
DUSP4	0.103161
PRXL2A	0.103156
ENAH	0.103129
TST	0.103074
GOLT1A	0.103031
PLAU	0.103021
CENPU	0.102988
AKR1C2	0.102961
CDCA4	0.102941
DDAH1	0.102901
OLFM1	0.1029
CENPM	0.102871
KANK2	0.10282
SEMA4A	0.102805
TUBA4A	0.102792
DUSP15	0.102745
MAOA	0.102701
SAMD9L	0.102637
TRPV2	0.102627
ABCC1	0.102626
PARP9	0.102618
PITX1	0.102436
HLA-DMA	0.102377
FAM83E	0.102314
HMGCR	0.102212
OBSL1	0.102161
ACADL	0.102149
LY96	0.102146
VSIG4	0.102091
PHYH	0.102057
CYB561	0.102043
FOXM1	0.102031
GOLGA7B	0.10201
NDRG4	0.10199
ERRFI1	0.101954
KCNN4	0.101952
PTPRZ1	0.101949
AUTS2	0.101941
SLC25A4	0.101865
MGST1	0.101807
NEK6	0.101805
CDH2	0.101805
CYGB	0.101805
STK17A	0.10172
MARVELD2	0.101712
FNDC5	0.10169
HSPA2	0.101592
NCAPD3	0.101577
POR	0.101493
ST3GAL5	0.101456
RAMP2	0.10143
CLDN10	0.101429
HTRA3	0.101287
ASPHD1	0.101285
APOLD1	0.101274
MYCN	0.101271
TP53INP1	0.101221
GAMT	0.101104
PLEKHS1	0.101094
ADM	0.101083
MMP11	0.101075
MXRA7	0.101072
B3GNT8	0.100956
ZNF552	0.100894
S1PR1	0.100878
PRELP	0.100865
PPL	0.10085
NAP1L5	0.100848
DAB2	0.100791
HLA-F	0.100779
SPHK1	0.100764
IQGAP3	0.100723
REEP4	0.100699
MZB1	0.100691
ATP11A	0.100678
SUSD3	0.100651
CA9	0.100643
MT1M	0.100639
LAIR1	0.100632
LRRC61	0.100557
BTN3A2	0.10051
CST6	0.100503
PNISR	0.100498
WIPF3	0.100483
NREP	0.100424
HPGD	0.100395
SNCG	0.100371
MAFK	0.100347
ST3GAL4	0.100336
ZG16B	0.100322
DUSP8	0.100232
DLK2	0.100218
UBA7	0.100187
CLIP2	0.100171
GPR183	0.100168
ALDH3A1	0.100161
HOXC10	0.100135
LAMC1	0.100117
TP63	0.100108
GSTA4	0.100084
NCAM1	0.100055
FABP6	0.0999998
PDGFA	0.0999915
E2F1	0.0999623
CTH	0.0999152
SPEG	0.0999064
HPX	0.0999057
GSTM1	0.0998673
RBP7	0.0998573
IFIH1	0.0997479
MYB	0.0997468
SLC25A5	0.0997454
ADGRE5	0.0997407
PHYHD1	0.0996731
IL4R	0.0996727
SLC1A4	0.0996204
KIAA1211	0.0996185
FOXJ1	0.0995609
BAMBI	0.0995606
CENPA	0.0995033
PLXNC1	0.0994983
UBXN10	0.0993721
TEAD2	0.0993482
GPRASP2	0.0993429
NFKBIZ	0.0993207
GRAMD2B	0.0992755
TNFAIP8L3	0.0992062
C16orf89	0.0991897
MLPH	0.099177
FOSL1	0.0991554
STARD10	0.0991496
CA11	0.099112
ACSL3	0.0990389
PRC1	0.0990169
CCDC80	0.0989344
FCN3	0.0989194
PCCA	0.0989158
CITED4	0.0989095
TNFRSF19	0.098906
TEAD4	0.098884
KIAA1324L	0.0988512
ADGRB2	0.0988396
ZNF512B	0.0988285
AKT3	0.0988156
SMIM10L2A	0.0987307
GEM	0.0987018
SESN3	0.098681
SPTSSB	0.0986663
WNT10A	0.0986492
NCS1	0.0986466
CHRDL1	0.0986026
PRRX2	0.0985973
IFFO2	0.0985678
NT5E	0.0985267
HAPLN3	0.0985189
FZD10	0.0985041
CNTFR	0.098498
NUDT4	0.0984942
AXL	0.0983928
CSF3R	0.0983827
CSTA	0.0983623
ZNF692	0.0983284
FOXA2	0.098256
ASNS	0.0982516
LHFPL2	0.0981966
GYPC	0.0981956
TOM1L2	0.0981365
SOX2	0.0980861
RFC4	0.0980344
LTBP2	0.0980289
SFTA2	0.0980068
THNSL2	0.0980058
VTCN1	0.097993
PIP4K2A	0.0979783
GPM6B	0.0979703
SCGB1D2	0.0979011
F13A1	0.0978773
KLK4	0.0976693
NBEAL2	0.0976251
LSAMP	0.0976015
GRHL2	0.097588
EPHB6	0.0975502
NRIP1	0.097518
COL23A1	0.0974977
CCNE1	0.0974973
EPHB3	0.0974887
SH2B2	0.097473
MEGF6	0.0974632
ACY3	0.0974436
CERS4	0.0974126
TMEM163	0.097405
HSD3B7	0.0973488
PRSS23	0.0973349
MAP7D2	0.0972827
RORC	0.0972609
CCND2	0.0972042
CALB2	0.0971561
DTX4	0.0971418
GJB6	0.0971199
ABAT	0.097094
GPSM3	0.0970637
KIF2C	0.0970635
RB1	0.0970596
HBB	0.0970057
MAP9	0.0969478
RHOQ	0.0969331
SLC38A5	0.0968822
CD79A	0.0968645
CAPN5	0.0968625
VTN	0.0968567
FSTL3	0.0968082
AKNA	0.0967702
RNF157	0.0967475
APOH	0.096746
SLC2A9	0.0967209
NRP2	0.0966545
HOMER3	0.096624
CCNB2	0.0966033
PER1	0.0965693
A4GALT	0.0964014
CRTAC1	0.0963563
SLCO2A1	0.0963379
EFNA4	0.0963225
ECT2	0.0962426
CHIT1	0.0961681
TUBB4A	0.0960672
SPI1	0.0960576
NXN	0.096044
PTGS1	0.0960392
EDIL3	0.0960292
CTSE	0.0960154
TMEM119	0.0959852
MMP7	0.0959723
MBNL2	0.0959032
KRT16	0.0958974
HHEX	0.0958437
CD8A	0.0957882
HOXD9	0.095739
RAI14	0.0956949
TMC8	0.0956672
CMPK2	0.0956545
RDH10	0.0956354
TGFA	0.0956139
RAB37	0.0956076
RASA3	0.095548
MFSD12	0.0955416
PPP1R13L	0.0954764
2020-09-03	0.0954426
CTNNAL1	0.0954312
CLDN15	0.095428
RHOBTB3	0.095399
COL12A1	0.0953672
CCND3	0.0953628
ELMO1	0.0953343
NMI	0.0953275
GLTPD2	0.0953188
ACPP	0.0953148
MSRB1	0.0953092
CALCRL	0.095294
CORO1C	0.0952841
CMTM3	0.0952411
PRPS2	0.0951768
EBPL	0.0951457
TUFT1	0.0951435
MYO10	0.0951102
ENPP2	0.0951047
IL18	0.0950914
MPP7	0.0950843
ABLIM1	0.0950593
PHGR1	0.0950461
LOXL2	0.0950194
TRAPPC6A	0.0950169
MAPK11	0.0950073
B4GALNT4	0.0949841
SLC16A13	0.0949697
LRG1	0.0949528
ALPL	0.0949101
SECTM1	0.0949067
PPP1R14C	0.0948981
SV2A	0.0948858
MEX3D	0.0948268
HSPB7	0.0947244
SLITRK6	0.0947179
COL5A2	0.0946827
RASL11B	0.0946505
VNN1	0.0946467
KLK10	0.0946354
MXRA8	0.0946261
PRKCA	0.0945961
STEAP1	0.0945363
ANPEP	0.0945302
ABTB2	0.0945021
SLC5A6	0.0944848
PBK	0.0944747
FGFRL1	0.0944215
FAM129A	0.0944031
SP5	0.0943871
CYYR1	0.0943725
NR4A1	0.0942696
LMNB1	0.0942405
FUCA1	0.0942226
ASAP1	0.09422
ST6GALNAC1	0.0942154
MXI1	0.0941678
GGH	0.0941553
NOTCH1	0.0940993
NR2F2	0.0940492
KCNAB2	0.0940345
RNF144B	0.0940283
VGF	0.0940217
HCST	0.0940001
DPT	0.0939888
NRBP2	0.0939676
ICAM1	0.093965
TBC1D8	0.0939596
GCAT	0.0939274
KLK6	0.0939264
TXNIP	0.0938977
IL17D	0.093843
QPRT	0.093841
TMOD1	0.093827
FEZ1	0.0937751
FLNC	0.0937592
LDLR	0.0937354
NPNT	0.0937037
HSPB2	0.0937033
MAD2L2	0.0936721
BMPR1B	0.093641
ECHDC3	0.0936091
TMEM204	0.0935848
ARHGAP39	0.0935385
CLK1	0.0934929
COL17A1	0.0934629
CYS1	0.0934524
ASB9	0.0934522
DPY19L1	0.0934329
LZTS1	0.0934175
TJP3	0.093417
GPC1	0.0933851
FAM110B	0.093323
HCLS1	0.0932245
CUEDC1	0.0932219
VSIR	0.0931374
CNN1	0.0931021
C1orf21	0.0930999
SLC18B1	0.0929962
RASEF	0.0929853
SPRR1B	0.0929796
GBP5	0.0929703
CDKN1C	0.0929513
SLC27A3	0.0928521
ITPRIPL2	0.0928174
NCEH1	0.092754
SOAT1	0.0927478
PLEKHF2	0.0927205
UTRN	0.0926297
DERL3	0.0926255
METRNL	0.0926237
MAP6	0.0925967
PLAC8	0.0925903
MBIP	0.0925848
TMEM56	0.0925739
UCK2	0.0925534
RPP25	0.0925459
CENPV	0.092498
[truncated: 2,859 more rows]

## Sheet: Metastatic cancer
Gene name	GBSM significant score
CAPN1	0.366932
LMCD1	0.332666
SLC4A11	0.32261
PRSS8	0.315017
SDK2	0.300056
TPD52	0.299843
MGLL	0.297632
PTGS2	0.289059
FYN	0.287986
ITGA3	0.282426
LIMCH1	0.280419
OSBPL3	0.276233
NDC80	0.274586
FSTL3	0.273703
UBE2T	0.273285
LNX1	0.271178
LZTS1	0.265968
ALDH3B1	0.264689
CADPS2	0.251686
RAI14	0.250553
ABCA7	0.249762
ST6GALNAC2	0.247659
CD74	0.244667
VMP1	0.243611
YBX2	0.242172
ACTN1	0.240477
PARP12	0.240124
MARCO	0.237631
HOXC8	0.237614
RGS11	0.237403
SYT7	0.235875
GGCT	0.235848
IL32	0.235289
BAIAP3	0.233155
CNN2	0.233088
ERBB3	0.232638
ADGRL1	0.232358
CRLF1	0.232089
TSPOAP1	0.23175
TRIB2	0.230545
LY75	0.230076
CARMIL1	0.22995
WDR54	0.228868
SKAP2	0.228487
GAS7	0.228326
ABCB1	0.227748
ELN	0.227564
STK17B	0.226151
ST6GAL1	0.225672
NOTCH3	0.225436
FBLN1	0.225297
TRAPPC6A	0.225215
GPM6B	0.22515
MAPRE3	0.223635
MOCOS	0.223336
FAR2	0.223278
ARHGAP6	0.2219
ACSL4	0.221757
SRI	0.221273
ARSD	0.221151
TIE1	0.220727
PHLDB1	0.220471
EHD2	0.22037
RCN1	0.22033
CD6	0.219685
SYN1	0.219558
ITM2A	0.218144
TGFBR3	0.217959
NIPAL3	0.217464
RAB27A	0.217359
CHI3L2	0.21719
CNTN1	0.21645
PLPP1	0.216328
CACNA2D2	0.216326
SREBF1	0.216098
MECOM	0.216036
P4HA2	0.216015
CD38	0.215681
RPS5	0.215223
RAB27B	0.215062
ETV1	0.214935
ARHGEF5	0.214448
RNASET2	0.214287
SLC4A4	0.214055
PANX2	0.213857
TRAF4	0.213764
TYMP	0.213719
ACSM3	0.213496
DNMT3B	0.213343
FKBP4	0.21164
PLEKHO1	0.211054
FAT2	0.210946
PRR11	0.210768
VCAN	0.210612
LAMP3	0.210459
ENO1	0.210274
SESN1	0.209358
MAP4K4	0.20926
FUZ	0.209146
PDK4	0.209114
KCNQ1	0.208859
RPS6KA2	0.20783
NGFR	0.207736
PER3	0.207133
ARHGAP31	0.206925
TUBG2	0.206519
ATP8B1	0.206271
DLX3	0.206182
WDR62	0.206153
LLGL2	0.206122
FLT4	0.205863
TMEM38A	0.205315
NNAT	0.204669
PDIA5	0.204659
ZMYND10	0.204408
CYP26B1	0.204383
HOMER3	0.204365
SOAT1	0.203555
ATP9A	0.203545
MRC2	0.203377
SEMA3F	0.202787
ATP1B3	0.202535
GSTO2	0.202413
SMOX	0.201988
GPRC5A	0.201886
SH2D2A	0.201692
EFR3B	0.201667
CA11	0.201642
RHOBTB1	0.201564
FGFR1	0.201534
FSCN1	0.201463
VASH1	0.201398
GTSE1	0.201316
SLC9A7	0.201105
MTMR11	0.201052
SLC11A1	0.200848
FGFR3	0.200599
SLC25A5	0.200567
ARHGAP33	0.200467
EVC	0.200466
DGKA	0.200304
TSPAN9	0.200115
IDI1	0.199839
ACAP1	0.199806
CA12	0.199773
TNC	0.199561
MYLK	0.199112
B4GALT1	0.199064
ME1	0.198862
NEO1	0.198752
DCN	0.198721
WISP2	0.198621
ACHE	0.197962
PTPRC	0.197795
MOXD1	0.197586
FUT8	0.197574
CD44	0.197265
ALOX5	0.197213
CD82	0.197095
COL5A3	0.197024
GNAO1	0.196568
COBLL1	0.196415
PLEKHG6	0.196124
TMEM132A	0.195995
E2F2	0.195839
TEAD3	0.195838
ADAM28	0.195812
MEOX1	0.195805
PTPRU	0.195722
MXD1	0.195674
ZIC2	0.195327
CD84	0.195315
KLF6	0.195145
AURKA	0.195016
KDM5D	0.194991
EPDR1	0.194747
CPS1	0.194616
SEMA3G	0.194426
WAS	0.194302
TYROBP	0.194266
BTK	0.194259
PLEKHH1	0.194192
RARB	0.193962
TACC3	0.193769
DBNDD1	0.193694
SLC27A5	0.193576
NUAK1	0.193436
FAP	0.193407
ARG2	0.193305
ALDH3A2	0.192639
MSR1	0.192526
PKP1	0.192307
TRO	0.192279
GYG2	0.192237
ARNTL2	0.192176
COPZ2	0.191966
FOSL2	0.191942
ATP2B4	0.191753
ATP2C2	0.191684
ICA1	0.191552
PTPRH	0.191243
CEACAM6	0.191095
CYFIP2	0.190962
LPAR2	0.190955
RAD54L	0.190538
RHBDF1	0.190421
SCARB1	0.190392
C1QTNF3	0.190297
SLC2A3	0.190251
MLXIPL	0.190245
CLK1	0.19007
HMGB3	0.189922
SMARCA2	0.189791
ASAP3	0.189779
PFKP	0.189736
KCNAB2	0.189529
ST3GAL1	0.189424
GNA15	0.189352
EHD3	0.189328
TNFRSF12A	0.189324
GRAMD4	0.18924
TMEM159	0.189132
ITGB5	0.189021
OPN3	0.188874
NEDD4L	0.188689
GRN	0.188687
MAMLD1	0.188572
SPEG	0.188461
IL4R	0.188456
CCDC88C	0.188095
RAPGEF3	0.187741
CP	0.187738
ST6GALNAC1	0.187675
CELSR3	0.187596
SERTAD4	0.187467
PILRA	0.187102
ISOC1	0.187044
TTC39A	0.18692
RPL18	0.186917
PLD1	0.18684
TXNDC16	0.186826
SMARCD3	0.186823
CDK14	0.186819
SOX8	0.186737
SLC1A3	0.186651
MAST4	0.186635
FERMT2	0.186573
HSPB6	0.186552
BAIAP2L1	0.186532
PDZD4	0.18652
PLXNA2	0.186454
TFRC	0.186341
TTC38	0.186118
EPB41L2	0.185917
AASS	0.185476
FGR	0.18535
PIR	0.18521
CPXM1	0.185183
VCL	0.185169
PPP2R2C	0.185046
TRIP13	0.184946
GPC1	0.184932
MAPK8IP2	0.184907
ETV7	0.184779
CALCRL	0.184762
KITLG	0.1847
SLC9A3R2	0.184601
DCBLD2	0.184488
IFFO1	0.184384
CYBA	0.18438
BARX2	0.184184
STYK1	0.183957
RUNX3	0.183721
PHPT1	0.183672
GSDMB	0.183625
VIM	0.183565
TP63	0.183406
HIPK2	0.183246
PRKCQ	0.183241
ADGRA2	0.182953
LIMS2	0.182951
COL11A1	0.182819
SNX10	0.182756
AKR1B1	0.182707
MVP	0.182672
TBXAS1	0.182558
FMO1	0.182449
DEPDC1	0.182316
RDH11	0.182313
PVR	0.182236
LZTS3	0.182136
SNAI2	0.182093
TM7SF3	0.182057
VSIG2	0.181983
CLDN11	0.181776
NFE2L3	0.181624
ADGRF5	0.181621
CST7	0.181555
SCT	0.18143
NGEF	0.181396
PGM1	0.181093
GRHL2	0.181057
DEPDC1B	0.180877
ASNS	0.180695
PROM1	0.180615
GCLC	0.180609
CAPN6	0.180495
RRAGD	0.180466
LAMC2	0.180352
EPN3	0.180329
IFI35	0.180298
CELSR1	0.180139
IFNGR1	0.180049
RHBDD2	0.179932
IGF2BP2	0.179915
RAP1GAP	0.179895
IL20RA	0.179891
GAB2	0.179884
KIF26A	0.179575
PRSS3	0.179529
STRADB	0.179442
SLC38A5	0.179401
HSD17B14	0.179331
FMO4	0.179227
FHL1	0.179221
MCM2	0.179207
TSPAN6	0.179205
HS3ST1	0.179199
MBNL3	0.179123
MYLIP	0.179104
CAPG	0.179101
APBB1IP	0.17905
ELOVL5	0.179046
NKAIN1	0.178869
FMO3	0.178848
MCM10	0.178625
PLEKHB1	0.178601
CDON	0.178454
HMG20B	0.178443
PSD	0.178391
CDHR2	0.178382
ARHGEF10L	0.178365
ATP1A2	0.178343
EBF4	0.178323
SPATA20	0.178146
FDFT1	0.178126
MMP2	0.178038
EPHA3	0.177849
TCF3	0.177843
PRKAR2B	0.177827
CYBRD1	0.177767
EYA2	0.177635
BTN3A1	0.17751
SLC25A43	0.177479
COL16A1	0.177414
PPP1R12B	0.177386
MTHFD2	0.177328
FAT1	0.177229
CDH3	0.177199
OXCT1	0.177198
OPHN1	0.177105
CD79B	0.177094
CROT	0.176883
HOXA11	0.176882
CASP10	0.176686
ACACB	0.176672
GPC4	0.176554
GAL	0.176536
GSTP1	0.176525
APBA2	0.176503
BCL3	0.176324
CD59	0.176319
SPI1	0.176286
MAP2	0.176175
ST3GAL6	0.176038
PKM	0.176016
SYT1	0.175892
FTL	0.175774
BCAS1	0.175711
SERPINB1	0.175642
DSG2	0.175618
CRMP1	0.175519
ITGA8	0.175444
ANOS1	0.175406
TBC1D1	0.175324
PKP2	0.175271
CDH17	0.175267
LTF	0.175254
WIPI1	0.175196
PTHLH	0.175037
LIMA1	0.175011
SPAG5	0.174995
TP53INP2	0.174985
TCF7	0.174965
WWTR1	0.174928
MAOB	0.174912
FYB1	0.174817
SLC12A2	0.174587
TIMP2	0.174551
TMCC3	0.174402
HOXA9	0.174356
CHDH	0.174302
TTC22	0.17428
TMEM98	0.174247
SH3YL1	0.174193
STK10	0.174152
NEBL	0.17415
HEBP2	0.174038
GUCY1B1	0.173983
FAM234B	0.173856
TRAF5	0.1738
DHRS9	0.17368
RHOBTB2	0.173472
TFPI	0.173329
WNT11	0.173256
APLP2	0.173249
ACPP	0.17308
TNK2	0.173074
LAMA3	0.173055
TESK2	0.173038
PLAUR	0.172987
MGST2	0.172967
FOXC1	0.172923
OAT	0.172663
ATP2A3	0.172619
ERO1B	0.172599
SLC7A2	0.172516
SLC9A3	0.172516
MIPEP	0.172505
LAP3	0.172488
PLOD1	0.172377
PPP1R15A	0.172358
REEP1	0.172326
ENTPD2	0.172316
NTN4	0.172305
MEF2C	0.172274
NID2	0.172222
NTHL1	0.171988
MCAM	0.171941
LXN	0.171869
KCNH2	0.171796
ATP11B	0.171612
SULT2B1	0.171503
SIDT1	0.171471
TLE2	0.171404
MCUB	0.171377
DDX3Y	0.171376
PABPC1	0.171276
TNS1	0.171218
DKK3	0.171137
CD9	0.171027
FAM107B	0.170987
PFN2	0.170953
TFAP2C	0.170951
MPC1	0.170746
BIRC3	0.170688
LMO3	0.170604
DAPP1	0.170559
NFIX	0.170525
PHKA1	0.170435
CYB561	0.17041
TPX2	0.170399
CACNG4	0.170356
PAFAH1B3	0.17033
ASPM	0.170292
FAS	0.170159
CD4	0.170122
MGST1	0.170001
COL23A1	0.169979
SEMA3B	0.169925
USH1C	0.169898
GCLM	0.169894
PRSS22	0.169868
RTN4R	0.16986
NCAPD2	0.169811
MGAT4A	0.169809
LIPE	0.16977
DGAT2	0.169769
CD99	0.169704
PRSS21	0.1697
PRDM1	0.169676
RASGRP2	0.169659
DEF6	0.169659
JADE2	0.169585
KLHL13	0.169531
COL9A2	0.169526
TP73	0.169442
MRVI1	0.169315
USP2	0.169267
CELF2	0.169164
CD22	0.169147
CEACAM1	0.169055
ZNF532	0.169037
CXCL2	0.16902
LCP2	0.168914
PLXND1	0.168903
SCIN	0.168819
IGSF9	0.168782
STXBP2	0.168696
PDE4A	0.168565
TNFRSF1B	0.168562
IL17RB	0.168521
TRIP6	0.168393
SYT13	0.168382
ITGAL	0.168213
RIPOR3	0.168188
ATP11A	0.168151
CFH	0.168104
TEAD2	0.168069
EDN1	0.168033
STAB1	0.167981
NFKB2	0.167932
DPEP1	0.167849
ENPP4	0.167824
TMEM176A	0.167731
CDH1	0.1677
GRAMD1B	0.167651
PITX1	0.167586
CX3CL1	0.167576
BCAT1	0.167568
SLAMF7	0.16745
KIF3C	0.167447
HMMR	0.167415
TMSB10	0.167407
EPB41L1	0.167352
ADAMTS2	0.167342
NLRP2	0.167291
CFTR	0.167257
ANLN	0.167183
SNCAIP	0.167183
CTSA	0.167124
ACAT1	0.167096
AOC1	0.166916
FOLH1	0.166898
SAMD4A	0.166769
LAMC3	0.166737
LTBP1	0.166657
CAMK2B	0.166568
LPCAT2	0.166547
SEMA3C	0.166245
HES2	0.166123
TRAF1	0.166069
SBNO2	0.166026
SEMA5B	0.166006
SYNE2	0.165902
FGFR2	0.165899
COL17A1	0.165898
DLG3	0.165888
EPB41L3	0.165819
NTN1	0.165747
MSMO1	0.165726
SIGLEC1	0.165616
GPR137B	0.165616
NUCB2	0.165497
PTPN3	0.165427
YBX3	0.165421
CYTH3	0.165408
CAMSAP3	0.165405
SYNGR1	0.165304
RHOV	0.165284
MAGED2	0.165046
MFNG	0.165018
PRUNE2	0.164967
SYNDIG1	0.164952
EZR	0.164945
MSLN	0.164854
DOCK8	0.164821
GABRP	0.164765
NCS1	0.164752
KLF5	0.164709
GDPD3	0.164701
GSDME	0.164666
PROCR	0.164574
KCNN4	0.164571
SLC9A1	0.16453
SLCO4A1	0.164517
DDT	0.164516
RPS16	0.164486
FXYD3	0.164397
PDGFRL	0.164358
EPHX3	0.164329
MID1	0.164329
TSPO	0.164278
CPED1	0.164242
TMEM38B	0.164172
AMBP	0.1641
SLC1A5	0.164092
DDX58	0.164091
SNTA1	0.164076
SEC14L2	0.164037
VGLL1	0.164018
COBL	0.16396
GABRE	0.16394
QPRT	0.163901
MYL12A	0.163836
AQP9	0.163741
ACP5	0.1637
P3H2	0.163625
TNNT1	0.163613
ACTA2	0.163607
CST3	0.163425
PTGR1	0.163414
CBX7	0.163404
PIEZO1	0.163326
ABCD1	0.163322
TBL1X	0.163314
PHYH	0.163216
KCTD17	0.163203
SEMA6A	0.163151
WFDC2	0.162983
TIMP1	0.162967
ITGA6	0.162883
USP11	0.162882
ERMP1	0.162861
OIP5	0.162837
HEPH	0.162799
CHGA	0.162784
XYLT1	0.162672
KIF4A	0.162645
PRTFDC1	0.162602
OLFM4	0.162562
TNNC2	0.162555
SLC52A3	0.162546
ZDHHC2	0.162541
ITGB8	0.162526
MPDZ	0.16248
KAZALD1	0.162466
MMP11	0.162457
YPEL3	0.162426
RASD2	0.162417
ASPN	0.162397
CDC45	0.162322
MYL9	0.162318
SFXN3	0.162304
FKBP5	0.162295
PTPRS	0.162137
HIF1A	0.162134
CORO1A	0.162114
CTSH	0.162113
ABCC6	0.162103
COMP	0.16206
NANS	0.162057
MMP9	0.162057
SCN1B	0.162033
PLD3	0.162026
CAV2	0.16201
EPHB6	0.161985
PIK3IP1	0.161959
TFPI2	0.161956
ELF4	0.161889
GRB10	0.161848
BIK	0.161658
NFATC2	0.161566
CPPED1	0.161519
METRN	0.161474
AHR	0.161456
NUMBL	0.161418
AGR2	0.161371
CEP170B	0.161283
CDC7	0.161146
ASB9	0.161112
SLC5A1	0.161105
STMN2	0.161076
ARVCF	0.161037
ESR1	0.160965
PLEKHG2	0.160817
SLC25A15	0.160763
TBC1D2	0.160756
SMIM24	0.160675
LGALS2	0.160518
AKNA	0.160487
LIPG	0.160478
GCAT	0.160435
DLX5	0.160403
FAM83E	0.160354
CEMIP	0.160328
PCK2	0.160294
PLEK2	0.160263
RHBDL1	0.160234
SIX4	0.160216
PGRMC1	0.160191
LTBP4	0.160118
PCSK1N	0.1601
ASAH1	0.160011
NAMPT	0.159833
PYGL	0.159824
BLVRB	0.159817
RARRES2	0.159721
CMTM6	0.15963
SMARCA1	0.159611
TMEM176B	0.159597
IGDCC4	0.159591
PALMD	0.159481
RASIP1	0.159479
SLC22A17	0.1594
FCGRT	0.159397
SLC1A1	0.159379
HAS3	0.159339
IMPDH1	0.1593
IL27RA	0.159287
PTGS1	0.159086
CCDC80	0.159063
MYBL2	0.159048
FAM173A	0.159025
MEDAG	0.158992
PLTP	0.158991
JAG1	0.158983
DHDH	0.158961
CPVL	0.158939
TMEM59L	0.158861
PEBP1	0.158805
JPH1	0.158638
SEMA4G	0.158627
NCF4	0.158582
PORCN	0.158533
SYP	0.158528
CRTAC1	0.158429
HCK	0.158404
PLS3	0.158402
CRAT	0.158377
SFRP4	0.158336
LYZ	0.15822
DBP	0.158203
ETFB	0.158176
MISP	0.158167
CADM4	0.158167
TSPAN12	0.158152
DMPK	0.158141
FERMT1	0.158127
ADA2	0.158122
ISYNA1	0.158109
TBX15	0.1581
C5	0.158083
PIM2	0.157887
BMP7	0.157854
HOXA3	0.157809
PTK6	0.15778
HCN2	0.157779
DHRS2	0.157743
RASSF4	0.157742
GGT1	0.157644
TRPS1	0.157627
TTLL12	0.157535
EPB41L4B	0.157525
ESRP1	0.157504
MXRA5	0.157418
GRIN2D	0.157383
FAM83D	0.157285
TGM1	0.157281
SORBS1	0.15727
ARRDC2	0.157268
RGCC	0.157267
PON2	0.157211
SMPD3	0.157179
TNFSF13B	0.15707
KLC3	0.157046
PPP1R13L	0.157028
CAPS	0.156974
JAK3	0.156954
CCNE1	0.156931
CHGB	0.156906
RAB36	0.156889
ARMCX3	0.156875
CORO2B	0.156867
NIPAL2	0.156829
HOMER2	0.156804
PARD6A	0.156804
ABLIM1	0.156782
AEBP1	0.156762
GLIS3	0.156754
SCD	0.156706
LGMN	0.156692
CA2	0.15669
TLE4	0.156654
TJP3	0.156653
HOXA5	0.156626
RNASEH2A	0.156587
PON3	0.156508
CD40	0.156503
ESRP2	0.156471
DPYSL2	0.156462
GZMB	0.156419
BLVRA	0.156328
CYP3A5	0.156282
SQLE	0.156265
SYDE1	0.156246
HNF4A	0.156158
ORC6	0.156117
FGD1	0.156005
NEFH	0.155989
ABCA2	0.155989
OAS1	0.155983
DNM1	0.155972
FAH	0.155955
UNC13D	0.155896
CD209	0.155827
GALNT16	0.155755
H2AFY2	0.155733
NDRG4	0.155699
RENBP	0.15568
NME4	0.155672
HSF4	0.155664
CD200	0.15562
GIMAP2	0.155544
CEACAM5	0.155441
SRPX	0.155311
NFATC4	0.15521
CLDN15	0.155193
PTGDS	0.155148
CTSZ	0.155141
FLT1	0.155128
GPR143	0.155064
PYGB	0.155054
UNC5B	0.154975
SUSD2	0.154971
SH2D3C	0.15497
NLRP1	0.154963
PLIN3	0.154958
MEGF9	0.154945
WDR91	0.154916
NME3	0.154867
CORO2A	0.154846
MAP1LC3A	0.154814
CIRBP	0.154762
PDGFB	0.154758
WISP1	0.154744
GSDMD	0.154732
AK1	0.154713
RGS1	0.154647
ISM1	0.154628
TSC22D1	0.154535
CLIP2	0.154524
AMH	0.154513
PLA2G4C	0.154395
PYCARD	0.154354
APOL4	0.154329
EEF1A2	0.154249
SERPINE1	0.154195
CD276	0.154194
GATA3	0.154142
DSP	0.154055
RASL12	0.154023
SLC23A2	0.153992
LSR	0.153903
PLEKHA4	0.153882
GRIK5	0.15387
ZC2HC1A	0.153811
PLP2	0.153778
CHRDL1	0.153752
CLEC11A	0.153703
CD79A	0.153696
RAB3D	0.153695
DERL3	0.153621
NCALD	0.153567
HPN	0.153559
CRYM	0.153542
RASSF7	0.153449
CAB39L	0.153398
TFR2	0.153373
EFNB1	0.153364
STX1A	0.153221
ABHD11	0.153188
ASF1B	0.153174
RABAC1	0.15311
BLNK	0.153084
GLI3	0.15306
TSPAN15	0.153047
OGN	0.153044
AHCY	0.153026
APOL1	0.152994
GADD45B	0.152934
LFNG	0.152883
LAG3	0.15285
NPM3	0.152828
CERK	0.152812
WHRN	0.152797
ICAM1	0.152774
CDKN3	0.152628
FOXRED2	0.152613
EZH2	0.152586
RPS19	0.152568
NPDC1	0.152566
PGK1	0.152564
MMP15	0.152554
FMO2	0.152531
CERS4	0.152453
LIPA	0.152448
SH3BP1	0.152375
HSPB1	0.152248
KANK1	0.152177
BIRC5	0.152167
TNFRSF10A	0.152159
SALL1	0.152056
EFS	0.151956
EBI3	0.151938
DHRS7	0.151876
TMEM14A	0.151855
CPQ	0.151842
CENPM	0.151655
SPAG1	0.151638
CYP2D6	0.151625
DOK5	0.151601
HMOX1	0.151564
NUDT1	0.151536
NINL	0.151504
ETHE1	0.151426
PTN	0.151395
GZMH	0.151365
FA2H	0.151321
TRIB3	0.151313
SIPA1L3	0.15131
TUSC3	0.151306
PLAT	0.151295
NDFIP2	0.151262
TF	0.151257
PCOLCE	0.151244
PALD1	0.151212
LPIN2	0.151166
CDK6	0.151132
NAT14	0.151091
VSIR	0.151088
TSPAN13	0.151077
TMC5	0.151046
NRP1	0.150961
CYTH4	0.150959
MAP3K20	0.150931
TREM2	0.150894
RAB3A	0.150849
PDLIM1	0.150846
TSTA3	0.150779
WDR76	0.150727
IL2RB	0.150702
REC8	0.150699
GINS1	0.150664
SLC39A14	0.150653
PLLP	0.150647
TESC	0.150646
APLP1	0.150627
FXYD5	0.150582
TMEM205	0.150565
ABCC1	0.150466
2020-09-03	0.150433
SLC7A5	0.15039
PLCB4	0.150329
ECM2	0.150269
PCBP4	0.150218
APOH	0.150084
COTL1	0.15007
SPOCK2	0.15005
SH2D4A	0.15004
PTPRZ1	0.150022
FOXF1	0.149977
LGALS1	0.149915
MEST	0.149914
CD99L2	0.149881
KDELR3	0.149825
SFRP1	0.149738
LAPTM4B	0.149724
SGK2	0.149685
NKG7	0.149634
LIMK1	0.149623
ZNF423	0.149592
ACOT7	0.149505
CD37	0.149479
BAMBI	0.14945
TLDC2	0.149448
PABPC1L	0.149416
AGFG2	0.149361
MCM5	0.149299
ARHGAP4	0.14926
PPP1R16B	0.149255
MYH9	0.149231
CHRD	0.149195
ANGPT2	0.149194
BBC3	0.149169
SHB	0.149146
ASB2	0.149129
RPL18A	0.149124
CDC25B	0.149117
TIMP3	0.149083
RASSF2	0.149076
RAB5IF	0.149064
NDUFB7	0.149057
MET	0.149012
SLC17A9	0.148986
DYRK1B	0.148945
HCFC1R1	0.148936
RBBP8	0.148936
CSF2RB	0.148831
CDC6	0.148804
NDRG1	0.148752
SNPH	0.148693
TUBB4A	0.148676
COL9A3	0.148664
CRISPLD2	0.148533
NRCAM	0.148501
RASAL3	0.148466
CA9	0.148433
GSR	0.148422
GGT5	0.148414
ITPK1	0.148308
RELB	0.148289
KCNK6	0.148224
ENG	0.148197
ITPR3	0.148195
PIP5K1B	0.148193
PALM	0.148131
MEIS3	0.148087
TOX3	0.147993
SYT17	0.147967
LAMB1	0.147952
HSD3B7	0.147936
SEL1L3	0.147932
PRPS2	0.147921
SMS	0.147909
UPK3A	0.147905
PLOD3	0.147808
TGFB2	0.147748
TRIM14	0.147618
NFKBIA	0.147611
MICALL1	0.147581
CARD10	0.147484
CAV1	0.147416
MCM4	0.147357
BMF	0.147317
SLC30A4	0.147248
ADAP1	0.147244
IL4I1	0.147218
P2RX7	0.147206
NPTX2	0.147163
MEOX2	0.147071
HAGHL	0.147041
MYH14	0.147028
ELMO3	0.146988
GDAP1	0.146951
CDHR5	0.146929
DTX2	0.146904
E2F1	0.146903
OLFM2	0.146903
PLPPR2	0.146806
CNFN	0.14679
SLC7A8	0.146742
COCH	0.146712
MAP4K1	0.146689
BEX4	0.14664
ATP1A3	0.146631
CDIP1	0.146569
STS	0.146558
SAMHD1	0.146535
CLIP3	0.146499
CNTD2	0.146492
MYEF2	0.146482
SRPX2	0.146471
CXCL12	0.146452
TGFB1	0.146442
PAPLN	0.146355
GNPNAT1	0.146327
PHGDH	0.146311
EFHD1	0.146233
IFIT2	0.146225
VDR	0.146197
SLC2A9	0.146184
DNAJC12	0.146095
CYSTM1	0.14595
PTK2B	0.145915
DPYSL3	0.145913
LRMP	0.145908
GALNT12	0.145872
COL7A1	0.145825
PPM1H	0.145811
MND1	0.145746
BCL9	0.145739
RAB32	0.145739
CPE	0.145717
RASAL1	0.145705
SC5D	0.145698
ST3GAL4	0.145683
EVA1A	0.145661
HS3ST2	0.145636
IL1R1	0.145635
PROX1	0.145631
SEMA5A	0.145533
SMAD9	0.14553
NCAPH	0.145516
MMD	0.145515
MPP2	0.145511
PRXL2A	0.145489
KIAA1324	0.145487
LYPLA1	0.14548
CHPT1	0.145469
ZSCAN18	0.145461
SOCS2	0.145382
TRIM2	0.145322
LPXN	0.145294
POPDC2	0.145277
BSPRY	0.145272
HDHD3	0.145259
ODC1	0.145207
TBC1D9	0.145206
KCNIP3	0.145142
FABP3	0.145098
MAD2L2	0.145077
SIPA1L2	0.145069
ANXA11	0.145034
PPIF	0.145029
MAP3K8	0.145022
ABCC5	0.144997
ABI3	0.144994
LIN7A	0.144976
BMP8B	0.144923
STC2	0.144915
ATN1	0.144824
DNPH1	0.144816
CDK18	0.144775
PIGZ	0.144758
PLS1	0.144733
HPX	0.144695
HBEGF	0.144681
ALDOC	0.144676
OGFRL1	0.144657
BTN3A3	0.144635
TENT5A	0.144635
ABCC3	0.144571
DEPDC7	0.144514
SASH1	0.144512
WNT5A	0.144503
CLEC2B	0.144491
COL12A1	0.144475
CLU	0.144458
MAN1C1	0.144428
CPXM2	0.144411
IRF6	0.144403
STEAP3	0.144402
LAMA4	0.144379
PLBD1	0.144373
RBP1	0.144357
CCNG1	0.144329
LY86	0.144321
LGALS3BP	0.144281
AVPI1	0.144263
RUNDC3A	0.144247
PTP4A1	0.144244
ARHGEF17	0.144235
GPR68	0.144202
HOXB5	0.144199
CDR2L	0.144124
WNT5B	0.144071
PPP1R3C	0.14407
AKT3	0.144033
OAS3	0.14402
ITGB6	0.144011
NCAPG	0.143996
APOA1	0.143966
MFAP2	0.143946
CPD	0.143907
PLXNA1	0.143896
TSPAN1	0.14389
NCOA7	0.143861
TEK	0.143853
COLEC11	0.143828
RPS15	0.143818
TRPV4	0.143717
MAPK10	0.143704
C2orf40	0.143667
ELL2	0.143664
ALDH5A1	0.143615
ZMIZ1	0.143604
CCND1	0.143585
CCL20	0.143566
PRDX1	0.143547
CSF3R	0.143491
TCIRG1	0.143484
LMNB1	0.143451
NUDT12	0.143446
SDC1	0.143441
PADI2	0.143439
MUC5B	0.143435
TP53I3	0.143434
GMDS	0.143404
PTPN6	0.143398
TGIF2	0.143376
VWF	0.143346
ARHGEF2	0.143334
PDGFRB	0.143334
TRIM16L	0.143325
IGSF21	0.143312
VWA5A	0.14331
NCF2	0.14328
ALDH3A1	0.143268
GBP3	0.143247
PHACTR1	0.14321
ICAM2	0.143208
IFT57	0.143204
CD58	0.143201
C12orf57	0.143196
LEPR	0.143174
CSPG5	0.143154
FBXO2	0.143154
TTK	0.143151
AADAT	0.14306
GDA	0.143003
ABCG2	0.142913
ADGRB2	0.1429
CD274	0.142893
SCPEP1	0.142855
C3orf14	0.142848
KRT23	0.142769
RSRP1	0.142755
EPCAM	0.142738
MTHFD1L	0.142736
MGP	0.14273
GZMK	0.142696
FHL2	0.142659
OAS2	0.142656
RASD1	0.142617
CDH6	0.142596
SLC29A1	0.142561
WLS	0.142514
GALE	0.14251
CNTNAP1	0.14251
WIPF1	0.142508
CCND3	0.142492
ENO2	0.142469
MS4A6A	0.142417
CNRIP1	0.14239
GOT1	0.142322
PPFIBP1	0.142312
TFCP2L1	0.14231
PBLD	0.142309
HMGCS1	0.142301
DBN1	0.142259
CSTA	0.142257
CD2	0.142189
TMEM97	0.142156
SLC35F2	0.142144
BCL6	0.142139
SLC9A2	0.142121
RALGPS2	0.142106
DOK1	0.142077
VNN2	0.142062
AREG	0.142045
HGD	0.142013
FN1	0.142012
SLC19A2	0.141989
FBXO6	0.141978
IFIH1	0.141895
ARHGDIB	0.141888
IL1R2	0.141887
EPAS1	0.141873
COL1A1	0.141826
GALNT3	0.141819
REEP6	0.141783
MARK1	0.141779
CCDC88A	0.141751
UBE2S	0.141702
SLC9A3R1	0.141654
CLIC5	0.141628
RASL11A	0.141585
CRYZ	0.141545
NEDD9	0.141536
GPX7	0.141522
PITPNM1	0.141432
CD86	0.141414
TMEM54	0.14137
ZAP70	0.141236
PIK3R3	0.141208
DHCR24	0.141203
HTATIP2	0.141189
SLC2A1	0.141171
CYTIP	0.141144
NPR3	0.141129
ASIC1	0.141128
GALNT18	0.141087
VNN1	0.141077
SPR	0.141057
CD81	0.141018
HOXB6	0.140977
MS4A4A	0.140944
RAD51AP1	0.140905
C1orf198	0.140863
RARRES1	0.140841
CDCA3	0.140795
EFEMP1	0.140794
SCNN1A	0.140758
LDHB	0.140752
INPP4B	0.140736
C3orf52	0.140698
MOB3B	0.140688
FAM117A	0.140646
WSB1	0.140645
IL10RA	0.140642
DUSP4	0.140627
WDR34	0.140617
KAT2A	0.140571
SATB2	0.14053
ELK3	0.140507
TNFRSF10B	0.140503
MXI1	0.140496
MANSC1	0.140473
IL23A	0.140409
DNAJC15	0.140377
LRP11	0.140372
TPD52L1	0.140354
EFNB3	0.140312
LOX	0.14026
GMNN	0.140223
C1orf21	0.140215
LIFR	0.1402
PPL	0.140199
PCDHB2	0.140168
NME5	0.140163
EPHX2	0.140147
ARID3A	0.140114
VTN	0.140099
PLXDC2	0.140062
CRYAB	0.140058
MREG	0.140052
SRM	0.140014
LPCAT3	0.140007
PLA2G4A	0.140006
FAAH	0.14
VAMP8	0.139999
PLEK	0.139997
VEGFA	0.13997
CXCR4	0.139904
WASF1	0.139895
FNDC4	0.139875
SPARC	0.139868
HSD11B1	0.139837
IFIT3	0.139822
2020-09-04	0.139816
FGF1	0.139739
NEK2	0.139734
CAP2	0.139687
ADGRL2	0.139656
ERGIC1	0.139635
BCL11A	0.139632
MAN1A1	0.139629
ST3GAL5	0.1396
ECHDC2	0.139589
DUSP1	0.139582
BST1	0.139566
GRB14	0.139563
RPS6KA1	0.139556
ACSS3	0.139525
PHF19	0.139431
CTGF	0.139421
UST	0.139415
RDH10	0.139404
TGFB3	0.139387
SIAE	0.139377
SLC15A3	0.139335
CCL2	0.139326
TNFAIP3	0.1393
ZBTB47	0.139278
CAT	0.139226
TMEM9	0.139218
SGCA	0.139162
ADGRG6	0.139125
CTNNAL1	0.139114
NMU	0.139104
PTK7	0.139069
MLPH	0.139056
RHOQ	0.139025
VAX2	0.138974
CD83	0.138959
CD48	0.138945
RAPGEFL1	0.138932
PDE1A	0.138874
NR3C1	0.138824
RIPOR2	0.138806
FOLR1	0.138793
PODXL2	0.138781
GALK1	0.138746
ARTN	0.13872
HOXB3	0.138703
SLC6A12	0.138638
SOD2	0.138596
ARRDC3	0.138557
NEK6	0.138556
SMC4	0.138521
TGFBI	0.138501
PGF	0.138442
HYAL1	0.13843
GBP1	0.138418
MAPK8IP1	0.138417
GNB4	0.138382
ID3	0.138294
LOXL3	0.138293
ERRFI1	0.138271
CHKA	0.138254
RND3	0.13824
GCNT2	0.13823
MYB	0.138226
ADTRP	0.138201
THBS4	0.138172
DKK1	0.138159
RGS4	0.138158
IFI27L2	0.13813
EGR1	0.138104
SORBS3	0.138077
PDE8B	0.138076
SLC22A18	0.138055
TNS2	0.138052
RGS2	0.13805
WWC1	0.138042
PROC	0.138026
ECT2	0.138022
CTSC	0.13797
NID1	0.137967
HMGCR	0.137963
NNT	0.137884
NEURL1	0.137843
ACAT2	0.137786
ACADL	0.137754
ENPP5	0.137734
GHR	0.137715
SYNGR2	0.137675
FZD10	0.137669
TNFSF10	0.137653
MSX2	0.137652
FAM20A	0.137631
PKD2	0.137624
CHST10	0.137614
PRSS16	0.137478
CTH	0.137462
FKBP1B	0.137457
CPT1A	0.137429
PFKFB4	0.137423
VAT1	0.137421
NRP2	0.137395
CORO1C	0.137352
TSHZ3	0.13734
ALDH6A1	0.137327
PDZRN3	0.137294
PCDH17	0.137283
SH3PXD2A	0.137257
GLRB	0.137251
ARHGEF26	0.137204
SPP1	0.137202
KCNJ8	0.1372
SELPLG	0.137153
SH2B3	0.13711
GLT8D2	0.137091
UGDH	0.137083
MYCT1	0.137073
IGFBP2	0.137067
KIAA1211	0.137014
AKAP1	0.137001
TJP2	0.136992
SLC38A1	0.136944
PECR	0.13689
FOXM1	0.13688
TNNC1	0.136853
NRXN2	0.136847
CDC20	0.136801
SGK1	0.136774
NPC2	0.136769
KIAA1217	0.136753
CRYBG1	0.136725
VIPR1	0.136716
SMOC2	0.13668
ZBTB16	0.136671
PLSCR4	0.13667
ECE1	0.136638
NECTIN1	0.136614
PYROXD2	0.136601
MDK	0.136586
KAT2B	0.136561
HOXB8	0.136465
ELOVL4	0.136427
RPS12	0.136419
EPHA4	0.136407
HSPH1	0.13636
SOD3	0.136351
UNC93B1	0.136318
SLC1A4	0.136307
HES1	0.136302
FMOD	0.136244
RTKN	0.136207
ID2	0.136171
GLS	0.136166
CD46	0.136162
FAM149A	0.136122
ST6GALNAC5	0.136069
CCND2	0.136051
PCDH12	0.136022
CENPA	0.136019
ATP6V1B1	0.136005
IGFBP5	0.135999
PLAGL1	0.13599
CTSD	0.135971
F3	0.135964
KRT18	0.135904
CNN3	0.135895
AGMAT	0.135856
WFS1	0.135841
AADAC	0.135835
RPL21	0.135834
GJB6	0.135826
DNAJC6	0.135825
RCAN3	0.135814
SLC16A6	0.135807
BIN2	0.135788
SH3D19	0.135785
QSOX1	0.135734
GAPDH	0.135734
TPI1	0.135725
FOXP1	0.13572
LTBP2	0.135715
HLF	0.13571
RAB34	0.135689
UAP1	0.135688
GALNT7	0.135688
MDFI	0.135619
LTBR	0.135595
SASH3	0.135575
QPCT	0.135572
AMOTL2	0.13553
STAT1	0.135513
SOBP	0.135512
P3H3	0.135511
PERP	0.135473
SLC4A3	0.135463
OLFML3	0.135449
CENPF	0.135417
POU2AF1	0.13541
CRISPLD1	0.135407
KIF20A	0.135381
HMGN3	0.135342
C7	0.135341
ENO3	0.135324
HPCAL1	0.135311
RNF43	0.135296
PRRX1	0.135294
PMP22	0.135293
KLF9	0.135283
PCDHB5	0.13522
RHOU	0.135184
ITGA4	0.13516
CCL8	0.135156
DTX4	0.135111
ARAP3	0.135106
2020-03-02	0.13507
ALDH2	0.135057
STMN1	0.13498
TBX2	0.134964
IRF2BPL	0.134951
KLHL5	0.134937
SPTBN1	0.134903
MYCL	0.134894
CLIP4	0.134889
GNLY	0.13488
PRLR	0.134875
CISH	0.134839
BCHE	0.134838
GADD45A	0.134792
EHHADH	0.134791
PALLD	0.134784
VCAM1	0.134783
WSCD1	0.134781
RAB3IP	0.134776
DCDC2	0.134769
ATP7B	0.134745
SAPCD2	0.134678
CDCP1	0.13463
CALML5	0.134592
PLCXD1	0.134564
B4GALT5	0.134563
LRP5	0.134518
ZNF239	0.134516
FAM83B	0.134511
STAC2	0.134485
ALYREF	0.134477
SPRR1A	0.134473
ATP8B2	0.134445
PWWP2B	0.134434
SDR16C5	0.134423
SATB1	0.134398
TNFSF9	0.13439
GDPD5	0.134384
TP53	0.134366
HRASLS2	0.13434
SORBS2	0.134338
SLC25A10	0.134335
BCL6B	0.134282
HOXC4	0.13425
KRT7	0.134234
CCDC68	0.134192
DOC2B	0.134189
C1orf116	0.134153
STX19	0.134151
CCDC85B	0.134138
NPW	0.134113
TMC4	0.13411
MOCS1	0.134109
SLC22A23	0.134105
NDN	0.134079
PLEKHS1	0.134066
RAB25	0.134065
MTCL1	0.134043
NAPSA	0.134011
SRCIN1	0.13401
PIM3	0.133947
CCNJL	0.133937
CDC42EP4	0.133885
ATAD3C	0.133848
HIST1H2AC	0.133838
RCC2	0.133807
GABRD	0.133795
RETREG1	0.133761
PSTPIP2	0.133743
TSPAN2	0.133733
RERG	0.133732
FAM19A5	0.133703
MFSD12	0.13367
2020-09-05	0.13365
P2RY2	0.133644
EGLN3	0.133637
FBLN2	0.13363
GSTT2B	0.133624
GRASP	0.133616
ADCY5	0.133577
CHI3L1	0.13353
SLC41A1	0.133526
RASL11B	0.13351
STAT5A	0.133486
MACROD1	0.133471
CD63	0.133445
ADORA2B	0.133398
SYT12	0.133388
GRAMD2A	0.133358
FAM83G	0.133355
AIF1L	0.133329
ITGAM	0.133323
CALD1	0.133308
DOCK2	0.133277
RALGAPA2	0.133259
KIFC2	0.133223
LGR4	0.13322
GALNT5	0.133211
HEG1	0.133196
PLEKHH2	0.133181
RASSF9	0.133179
MAPK11	0.133174
LAMA5	0.133134
VASP	0.133117
NKD2	0.133087
SCAMP5	0.133013
CXCL5	0.133012
UBB	0.133004
ZNF367	0.133002
BMP2	0.132998
PLCG2	0.132995
CES1	0.132942
NINJ2	0.132936
ALKBH7	0.132925
DSTN	0.132914
PXMP2	0.13291
GOLGA8A	0.132882
KRT17	0.132882
NET1	0.132853
C4A	0.13282
CHST11	0.132801
CKAP4	0.132795
KHDRBS3	0.132789
HOPX	0.132762
CENPX	0.132685
SLC25A6	0.132683
FBP1	0.132674
CCDC69	0.132665
FHDC1	0.132654
MSI1	0.132634
CASZ1	0.132633
REEP4	0.132629
FAM171A2	0.132628
TRPM4	0.132622
CALML3	0.132586
TUFT1	0.132583
HPGD	0.132521
NEU1	0.132518
CD3D	0.132497
RCAN2	0.132451
TOM1L1	0.132403
WNT10A	0.132399
FST	0.132389
SORCS2	0.132356
EXOSC4	0.132354
SH3RF1	0.132339
HELZ2	0.132313
BCAM	0.132291
ATP10A	0.13227
KLF13	0.132262
BIN1	0.132186
FOXS1	0.132165
GJC1	0.132138
GNMT	0.132138
CD53	0.132122
PPP1R14B	0.132118
CXADR	0.132086
MFSD6	0.132071
AATK	0.132057
MPZL3	0.132049
ADAMTSL2	0.132042
ARHGEF40	0.132032
FUT2	0.132021
LYPD3	0.132015
CCNG2	0.131992
PIP4K2A	0.131986
C1QTNF12	0.131983
DPP4	0.131968
LY6D	0.131968
ZNF300	0.131934
AGTRAP	0.131933
ARHGEF16	0.131916
ARSE	0.131904
DHTKD1	0.131892
PCDH7	0.131867
EMP2	0.131863
FABP6	0.131834
GYPC	0.131803
STC1	0.131781
ALS2CL	0.131766
CRABP2	0.131739
RPL12	0.131736
MYO1D	0.131733
HSD17B8	0.131687
PROS1	0.131684
MSC	0.131676
MAT1A	0.131642
TLR4	0.131617
SSC5D	0.131606
GFRA1	0.131576
CCNL2	0.131553
RGS14	0.131549
PDE6B	0.13151
DSG3	0.131503
CALHM6	0.13149
CD96	0.131472
CLDN1	0.131461
C2orf88	0.131421
GPIHBP1	0.131393
HILPDA	0.131382
COL3A1	0.131378
FAXDC2	0.13134
SLC6A8	0.131339
LIMD2	0.131313
SH2B2	0.131298
COL6A3	0.131294
LRRN1	0.131287
HOXB2	0.131273
RNASE6	0.131239
ZNF185	0.131219
SLC7A11	0.131181
MARVELD2	0.131171
DHRS3	0.131154
THBS1	0.131138
CAMK2N2	0.131114
SORT1	0.131087
CYP4X1	0.131085
AGTR1	0.13106
IRX2	0.131025
PRRX2	0.13102
GLIS2	0.131012
S100A1	0.13101
JCAD	0.131007
ADSSL1	0.131003
CD300A	0.131
ZNF415	0.130995
F12	0.130991
LRRC4B	0.13099
CD320	0.130984
GNG11	0.130976
PLPP2	0.13097
RBMS1	0.130968
ADAM8	0.130928
ENTPD8	0.130923
EBP	0.130909
AFAP1L2	0.130903
SMO	0.130896
SLC25A42	0.130892
GMPR	0.130873
DTL	0.130846
FGD3	0.130842
TP53I11	0.130829
RNF157	0.130801
LY6K	0.130795
ABLIM2	0.130784
HCAR1	0.130771
INHBA	0.130759
SELP	0.130708
INPP5D	0.130701
MRPL12	0.130643
IGF2	0.130636
SLC51B	0.130633
FRMD6	0.130625
CD34	0.130614
SSBP2	0.130604
SUGCT	0.1306
NFIC	0.130594
2020-09-10	0.130558
KDR	0.130522
BAG3	0.130488
UCK2	0.130476
CENPV	0.130464
IRF1	0.130454
CRYL1	0.130445
DAPL1	0.130445
POSTN	0.130388
CDK2AP2	0.130384
GBP4	0.130379
RASSF3	0.130377
SYT11	0.130332
DLG4	0.130316
PTPN13	0.130309
ADAM9	0.130295
CLDN10	0.130294
ALDH1A1	0.130292
ARNT2	0.130291
MAFB	0.130234
PCP2	0.130153
SFRP2	0.130095
COL1A2	0.130074
ANO1	0.130062
KCNE4	0.130051
PLEKHA6	0.130049
CYB5R2	0.130041
TAX1BP3	0.130037
TUSC1	0.130016
SERPINF1	0.130007
GAMT	0.129971
TNFRSF18	0.129968
CMTM3	0.129943
INSIG1	0.12994
PLSCR1	0.129935
IL18	0.129925
ACER2	0.1299
TUBA4A	0.129889
SV2A	0.129882
PEBP4	0.12988
HKDC1	0.129849
PRSS12	0.129842
SLC34A2	0.12984
DUSP7	0.129837
FRAS1	0.129827
FAM114A1	0.12982
ARL6IP5	0.129795
SULT1C2	0.12977
CREB5	0.129743
METTL27	0.129735
NT5DC2	0.12971
RRBP1	0.129702
BGN	0.129696
CEMIP2	0.129681
ENGASE	0.129663
PPP1R14D	0.129661
ZNF608	0.129637
TMTC1	0.129609
NCAPD3	0.129574
ANXA4	0.129565
SLC25A37	0.129553
IFI44	0.129539
GALNT14	0.129533
PRRT2	0.129533
JPT1	0.129488
MATN2	0.129483
L1CAM	0.129444
NRTN	0.129408
CMKLR1	0.129408
TCEAL7	0.1294
UGT8	0.129398
KIF26B	0.129353
GLB1L2	0.129341
SERPINE2	0.129333
RTP4	0.129318
TPSAB1	0.129307
CDH13	0.129304
CCDC146	0.129278
ACTN4	0.129267
ITGA2	0.129266
MYH10	0.129265
GPRIN2	0.129264
CAPN8	0.129254
COL14A1	0.129247
MUC20	0.129208
SNORC	0.129199
RCBTB2	0.129186
LOXL4	0.129168
PDGFD	0.129165
ITGBL1	0.129088
PAQR7	0.12904
SINHCAF	0.129019
LAYN	0.129011
CH25H	0.128998
SPECC1	0.128985
CCL4	0.128954
ID1	0.128943
SMCO4	0.128933
ARSJ	0.128932
LAMB3	0.128925
CYGB	0.128921
HIST1H3E	0.128884
IFITM1	0.128847
IL1RN	0.128842
MAGED1	0.128835
NFIL3	0.128828
FAHD2B	0.128826
SLC13A3	0.128823
PCLAF	0.128811
INKA1	0.12878
DDIT4L	0.128763
ARL4A	0.128751
SLC5A3	0.128706
GOLGA7B	0.128673
TSPAN7	0.128596
PLXNB3	0.128584
C5orf38	0.128577
DNAJA4	0.128563
PECAM1	0.128552
PKDCC	0.128537
HOXB13	0.128523
APOBEC3B	0.12852
PTPRF	0.128517
APOBEC3G	0.128464
C1orf53	0.128439
GGH	0.128423
SSPN	0.128388
NCEH1	0.128354
GSPT2	0.128343
ALOX15B	0.128337
TNFRSF19	0.128322
FOXD1	0.128321
IRX3	0.128319
COL8A2	0.128307
MEIS1	0.128306
ACSF2	0.128303
FOXF2	0.128299
ANPEP	0.128278
MYO1F	0.128257
FAM102A	0.128241
LYPD6B	0.128212
ZEB2	0.128189
SLC15A2	0.12818
KLHDC7A	0.128167
LRP4	0.12816
HRASLS	0.12816
PCP4	0.128159
ZWINT	0.128159
ITGB4	0.128138
HUNK	0.128118
OVOL2	0.128108
RSPH1	0.128035
HLA-DRB1	0.127987
RASA3	0.127983
EPS8L1	0.127977
TMPRSS4	0.127975
MEX3D	0.127961
ARHGAP45	0.127953
HIGD1B	0.127952
EGFL7	0.127951
DHCR7	0.127949
PIMREG	0.127883
DRAM1	0.127846
GM2A	0.127829
PRKX	0.127829
MALL	0.127786
HSH2D	0.127781
CYC1	0.127771
SLC39A4	0.12776
PLA2G7	0.127731
TLR2	0.127729
FKBP10	0.127705
SLA	0.127667
SMIM10L2A	0.127634
ZBED3	0.127628
NFIB	0.127606
JAM2	0.127605
ZNF219	0.127567
AP1G2	0.127563
BOC	0.127554
ERICH5	0.127507
SERINC2	0.127474
SLC26A2	0.127468
SKAP1	0.127441
PRDX5	0.127424
S100P	0.127419
KIF1A	0.127417
TOP1MT	0.1274
ZNF217	0.127391
LCN2	0.127382
LAMP5	0.127376
MARVELD3	0.127332
AGR3	0.127329
PTGES	0.127292
ASPHD1	0.127278
FSTL1	0.127263
PPFIA3	0.127244
SEMA4B	0.127239
BTG2	0.127227
[truncated: 2,859 more rows]
